# Supplementary material for: Changes in R0/R∞ ratio and membrane capacitance are associated with milk removal from the breast
Source: PLoS One. 2018 Dec 7;13(12):e0208650. doi: 10.1371/journal.pone.0208650 (PMC6286007; doi:10.1371/journal.pone.0208650)
Supplement: S1 Data — (XLSX) [file pone.0208650.s001.xlsx]

## Sheet: ComSen
Participant ID	Session number	Bioimpedance time	R0 (Ohm)	Rinfinity (Ohm)	Membrane capacitance (nF)	Impedance ratio	Cumulative milk	Derivative
1	1	0	62.9559	50.3018	15.6457	1.25156
1	1	0.1	62.8957	50.1964	15.303	1.25299
1	1	0.2	62.7986	50.0857	14.9541	1.25382
1	1	0.3	62.6882	49.9971	14.661	1.25384
1	1	0.383333	62.615	49.9229	14.4635	1.25423
1	1	0.483333	62.6308	49.8856	14.429	1.25549
1	1	0.583333	62.665	49.9113	14.3281	1.25553
1	1	0.683333	62.7194	49.962	14.1848	1.25534
1	1	0.766667	62.8048	49.9817	14.1378	1.25656
1	1	0.866667	62.8504	49.9828	13.9784	1.25744
1	1	0.966667	62.9213	50.0218	13.708	1.25788
1	1	1.05	63.126	50.0908	13.5423	1.26023
1	1	1.15	63.3258	50.1344	13.4817	1.26312
1	1	1.25	63.4425	50.1557	13.3907	1.26491
1	1	1.35	63.5247	50.141	13.3724	1.26692
1	1	1.43333	63.5514	50.0749	13.3584	1.26913
1	1	1.53333	63.5158	49.9892	13.2399	1.27059
1	1	1.63333	63.446	49.919	13.0322	1.27098
1	1	1.71667	63.4607	49.9044	12.7986	1.27165
1	1	1.81667	63.5681	49.8951	12.6143	1.27403
1	1	1.91667	63.7133	49.8827	12.4728	1.27726
1	1	2.01667	63.834	49.853	12.381	1.28044
1	1	2.1	63.895	49.8372	12.2065	1.28207
1	1	2.2	63.9435	49.8167	11.9881	1.28358
1	1	2.3	63.9963	49.7497	11.7784	1.28636
1	1	2.38333	64.0477	49.6621	11.6063	1.28967
1	1	2.48333	64.1284	49.621	11.4526	1.29236
1	1	2.58333	64.2262	49.5949	11.3047	1.29502
1	1	2.68333	64.2554	49.5329	11.177	1.29723
1	1	2.76667	64.2809	49.4445	11.1497	1.30006
1	1	2.86667	64.7144	49.6667	11.2035	1.30297
1	1	2.96667	66.0057	50.5819	11.2791	1.30493
1	1	3.18333	67.559	51.7231	11.0706	1.30617
1	1	3.28333	68.4586	52.1911	10.6786	1.31169
1	1	3.36667	68.7351	52.1159	10.2975	1.31889
1	1	3.46667	68.8283	52.0436	10.0273	1.32251
1	1	3.56667	68.8985	52.1319	9.88933	1.32162
1	1	3.66667	69.0647	52.3429	9.82389	1.31947
1	1	3.76667	69.3479	52.6159	9.73869	1.318
1	1	3.85	69.658	52.807	9.71879	1.31911
1	1	3.95	69.8853	52.9273	9.80986	1.3204
1	1	4.05	69.9803	53.0827	9.9092	1.31832	0	0
1	1	4.15	69.9412	53.1887	9.94877	1.31496	0	0
1	1	4.25	69.8237	53.2102	10.0137	1.31222	0	0
1	1	4.33333	69.7509	53.209	10.1259	1.31088	0	0
1	1	4.43333	69.7487	53.2586	10.209	1.30962	0	0
1	1	4.53333	69.7759	53.2927	10.2857	1.3093	0	0
1	1	4.63333	69.8009	53.2433	10.3767	1.31098	0	0.00877252
1	1	4.71667	69.8279	53.209	10.4649	1.31233	0	0
1	1	4.81667	70.0483	53.324	10.6105	1.31364	0	0
1	1	4.91667	70.4417	53.6147	10.7304	1.31385	0.1	0
1	1	5.01667	70.7902	53.907	10.7942	1.31319	0	-0.00584835
1	1	5.11667	70.9955	54.1072	10.8564	1.31213	0	0
1	1	5.2	71.0227	54.271	10.8483	1.30867	0.1	0
1	1	5.3	70.8954	54.3404	10.8512	1.30465	0	0
1	1	5.4	70.7252	54.3304	10.9628	1.30176	0.1	0
1	1	5.5	70.4896	54.3305	11.2122	1.29742	0	0
1	1	5.58333	70.1651	54.4623	11.3309	1.28832	0.1	0
1	1	5.68333	69.9059	54.5794	11.2271	1.28081	0	-0.00146209
1	1	5.78333	69.6885	54.5255	11.1579	1.27809	0	0.00731044
1	1	5.88333	69.4008	54.3172	11.2118	1.27769	0.1	0.0116967
1	1	5.98333	69.046	54.1338	11.1637	1.27547	0.1	0
1	1	6.08333	68.6947	53.9795	11.0106	1.27261	0.1	0.00146209
1	1	6.16667	68.2858	53.5626	11.0634	1.27488	0.1	0.00438626
1	1	6.26667	67.5882	52.7971	11.2742	1.28015	0.1	0
1	1	6.36667	66.9914	52.2662	11.3647	1.28173	0.1	-0.00731044
1	1	6.46667	66.7911	52.3033	11.2227	1.277	0.1	0.0131588
1	1	6.56667	66.8003	52.5235	10.9852	1.27182	0.2	-0.0131588
1	1	6.66667	66.9528	52.7966	10.7726	1.26813	0.1	-0.0131588
1	1	6.76667	67.4979	53.2559	10.7821	1.26743	0.1	0.00877252
1	1	6.86667	68.7517	54.1156	11.0906	1.27046	0.1	-0.00731044
1	1	6.96667	69.8738	54.8353	11.3943	1.27425	0.1	-0.00584835
1	1	7.06667	66.6764	52.2058	10.914	1.27719	0.2	-0.00292417
1	1	7.16667	51.1291	39.95	8.38871	1.27983	0.1	0.0555593
1	1	7.26667					0.6	0.166678
1	1	7.36667					1.7	0.166678
1	1	7.46667					2	0.147671
1	1	7.56667					2.7	0.146209
1	1	7.66667					3.3	0.147671
1	1	7.76667					4	0.118429
1	1	7.86667					4.3	0.100884
1	1	7.96667					4.5	0.0979598
1	1	8.06667					5	0.0935736
1	1	8.16667					5.3	0.119891
1	1	8.26667					5.9	0.141822
1	1	8.36667					6.5	0.0994219
1	1	8.46667					6.8	0.0760285
1	1	8.56667					7.2	0.0789527
1	1	8.66667					7.5	0.0950357
1	1	8.76667					8	0.0862631
1	1	8.86667					8.2	0.0964978
1	1	8.96667					8.5	0.111119
1	1	9.06667					8.9	0.121353
1	1	9.16667					9.4	0.13305
1	1	9.26667					10	0.143285
1	1	9.36667					10.6	0.134512
1	1	9.46667					11.2	0.14036
1	1	9.56667					11.7	0.109657
1	1	9.66667					12.2	0.0774906
1	1	9.76667					12.4	0.0818769
1	1	9.86667					12.4	0.0848011
1	1	9.96667					12.8	0.100884
1	1	10.0667					13.3	0.124277
1	1	10.1667					13.8	0.122815
1	1	10.2667					14.3	0.100884
1	1	10.3667					14.8	0.109657
1	1	10.4667					15.3	0.109657
1	1	10.5667					15.7	0.124277
1	1	10.6667					16.4	0.138898
1	1	10.7667					16.8	0.137436
1	1	10.8667					16.9	0.130126
1	1	10.9667					17.5	0.100884
1	1	11.0667					17.9	0.0511731
1	1	11.1667					17.9	0.0438626
1	1	11.2667					18.2	0.0760285
1	1	11.3667					18.6	0.103808
1	1	11.4667					19.1	0.149133
1	1	11.5667					20.2	0.141822
1	1	11.6667					20.1	0.16814
1	1	11.7667					20.4	0.210541
1	1	11.8667					21.8	0.311425
1	1	11.9667					23.2	0.288031
1	1	12.0667					24.2	0.250017
1	1	12.1667					25.2	0.257327
1	1	12.2667					26.5	0.255865
1	1	12.3667					27.5	0.232472
1	1	12.4667					28.3	0.188609
1	1	12.5667					29.1	0.137436
1	1	12.6667					29.4	0.112581
1	1	12.7667					29.7	0.109657
1	1	12.8667					30.1	0.12574
1	1	12.9667					30.7	0.157905
1	1	13.0667					31.4	0.144747
1	1	13.1667					31.9	0.124277
1	1	13.2667					32.5	0.141822
1	1	13.3667					33.1	0.137436
1	1	13.4667					33.7	0.141822
1	1	13.5667					34.2	0.137436
1	1	13.6667					34.4	0.131588
1	1	13.7667					34.9	0.111119
1	1	13.8667					35.3	0.0891873
1	1	13.9667					35.6	0.0394764
1	1	14.0667					35.7	0.0233934
1	1	14.1667					35.7	0.0219313
1	1	14.2667					35.8	0.100884
1	1	14.3667					36.6	0.181299
1	1	14.4667					37	0.192996
1	1	14.5667					37.3	0.185685
1	1	14.6667					38.1	0.103808
1	1	14.7667					38.4	0.0657939
1	1	14.8667					38.5	0.0657939
1	1	14.9667					38.9	0.0555593
1	1	15.0667					39.1	0.0584835
1	1	15.1667					39.4	0.0570214
1	1	15.2667					39.7	0.0233934
1	1	15.3667					39.7	0.00146209
1	1	15.4667					39.6	-0.00438626
1	1	15.5667					39.7	-0.00584835
1	1	15.6667					39.6	-0.00731044
1	1	15.7667					39.6	-0.0233934
1	1	15.8667					39.5	0.0307038
1	1	15.9667					39.7	0.0687181
1	1	16.0667					40	0.0540972
1	1	16.1667					40.3	0.0526351
1	1	16.2667					40.5	0.0263176
1	1	16.3667					40.4	0.0102346
1	1	16.4667					40.5	0.0131588
1	1	16.5667					40.7	0.0219313
1	1	16.6667					40.7	0.0643318
1	1	16.7667					41.3	0.0204692
1	1	16.8667					40.8	-0.0248555
1	1	16.9667					40.8	0
1	2	0	58.5	48.6326	17.2837	1.2029
1	2	0.1	58.5652	48.7415	16.8	1.20155
1	2	0.2	58.6182	48.8571	16.4039	1.19979
1	2	0.3	58.7296	48.9357	16.4724	1.20014
1	2	0.383333	58.8533	48.9862	16.6474	1.20143
1	2	0.483333	59.034	49.0486	16.839	1.20358
1	2	0.583333	59.2675	49.1597	17.1265	1.20561
1	2	0.683333	59.4872	49.2992	17.3111	1.20666
1	2	0.766667	59.6839	49.4352	17.3171	1.20731
1	2	0.866667	59.837	49.5687	17.1075	1.20715
1	2	0.966667	59.9205	49.6816	16.7958	1.20609
1	2	1.05	59.973	49.7281	16.7927	1.20602
1	2	1.15	60.0253	49.7336	16.9965	1.20694
1	2	1.25	60.1275	49.7753	17.1486	1.20798
1	2	1.33333	60.2614	49.8521	17.119	1.2088
1	2	1.43333	60.3553	49.9245	16.8886	1.20893
1	2	1.53333	60.4368	49.9872	16.7376	1.20905
1	2	1.63333	60.5018	50.0295	16.7088	1.20932
1	2	1.71667	60.5499	50.0514	16.792	1.20976
1	2	1.81667	60.5928	50.0558	16.8797	1.2105
1	2	1.91667	60.7091	50.0776	17.0115	1.2123
1	2	2	60.903	50.1585	17.1701	1.21421
1	2	2.1	61.0953	50.2682	17.1946	1.21539
1	2	2.2	61.2211	50.3667	17.0614	1.21551
1	2	2.28333	61.3116	50.4634	16.8183	1.21497
1	2	2.38333	61.4158	50.5724	16.5854	1.21441
1	2	2.48333	61.4834	50.6663	16.3711	1.2135
1	2	2.58333	61.542	50.7188	16.4605	1.2134
1	2	2.66667	61.7054	50.7185	17.16	1.21662
1	2	4.53333	61.9688	50.6884	18.1613	1.22254
1	2	4.63333	62.2252	50.7432	18.942	1.22628
1	2	4.71667	62.322	50.8336	19.2321	1.226
1	2	4.81667	62.2935	50.8629	19.1401	1.22473
1	2	4.91667	62.2009	50.8442	18.7697	1.22336
1	2	5	62.1522	50.8124	18.5249	1.22317
1	2	5.1	62.1537	50.7575	18.502	1.22452
1	2	5.2	62.1212	50.6996	18.5307	1.22528
1	2	5.3	62.0843	50.6763	18.6342	1.22512
1	2	5.38333	62.0408	50.6699	18.7262	1.22441
1	2	5.48333	61.9753	50.6283	18.7687	1.22412
1	2	5.58333	62.002	50.5633	18.874	1.22622
1	2	5.66667	62.0587	50.5113	18.9672	1.22861	0	0
1	2	5.76667	62.0397	50.4667	18.9078	1.22932	0	0
1	2	5.86667	61.9344	50.4056	18.8094	1.22872	0.2	0
1	2	5.95	61.8305	50.3381	18.5817	1.22831	0	0
1	2	6.05	61.8016	50.2983	18.4259	1.2287	0.3	0
1	2	6.15	61.8561	50.3301	18.6833	1.22901	0	0
1	2	6.23333	61.9075	50.4237	19.0086	1.22775	0	0
1	2	6.33333	61.9314	50.4914	19.0659	1.22657	0	0
1	2	6.43333	61.9869	50.5315	19.1886	1.2267	0	0
1	2	6.53333	62.0872	50.5609	19.4818	1.22797	0	0
1	2	6.61667	62.1818	50.5558	19.727	1.22996	0	0
1	2	6.71667	62.2041	50.5512	19.5977	1.23052	0	0
1	2	6.81667	62.239	50.5836	19.2267	1.23042	0	0
1	2	6.9	62.4126	50.6412	19.1296	1.23245	0	0
1	2	7	62.6584	50.7494	19.2543	1.23466	0	0
1	2	7.1	62.6993	50.8786	19.2625	1.23233	0	0
1	2	7.2	62.1003	50.8957	18.8709	1.22015	-0.1	0
1	2	7.28333	60.9539	50.664	19.0318	1.2031	0	0
1	2	7.38333	60.1977	50.4016	20.7199	1.19436	0	0
1	2	7.48333	59.7297	50.2551	21.439	1.18853	0	0
1	2	7.56667	58.6655	50.0191	18.0753	1.17286	0	0.00639082
1	2	7.66667	57.2272	49.3767	13.1562	1.15899	0	0.0285129
1	2	7.76667	56.4433	48.4518	10.9493	1.16494	0	0.0673494
1	2	7.85	56.1486	47.7164	10.9433	1.17671	0.1	0.120442
1	2	7.95	55.9256	47.2837	11.3683	1.18276	0.8	0.154363
1	2	8.05	55.7745	47.0616	11.6293	1.18514	1.3	0.157804
1	2	8.13333	55.6763	46.915	11.821	1.18675	1.9	0.139123
1	2	8.23333	55.5912	46.779	12.0155	1.18838	2.2	0.10422
1	2	8.33333	55.5361	46.7084	12.1457	1.189	2.4	0.0830807
1	2	8.43333	55.5309	46.7167	12.091	1.18867	2.6	0.0639082
1	2	8.51667	55.6129	46.7641	12.0504	1.18922	2.8	0.053093
1	2	8.61667	55.7322	46.8112	12.098	1.19057	2.9	0.048177
1	2	8.71667	55.8365	46.8174	12.2051	1.19264	3	0.0412945
1	2	8.8	55.9075	46.788	12.3611	1.19491	3.1	0.0452274
1	2	8.9	55.9678	46.7703	12.5101	1.19665	3.3	0.0511266
1	2	9	56.0151	46.7604	12.641	1.19792	3.4	0.0624334
1	2	9.08333	56.0432	46.7368	12.7513	1.19912	3.6	0.0722655
1	2	9.18333	56.1082	46.7315	12.8559	1.20065	3.8	0.0806227
1	2	9.28333	56.2564	46.8356	12.9615	1.20115	4.2	0.0811143
1	2	9.38333	56.4419	47.048	13.064	1.19967	4.3	0.0870135
1	2	9.46667	56.5298	47.1736	13.1301	1.19833	4.6	0.0894715
1	2	9.56667	56.5466	47.156	13.2262	1.19914	4.9	0.0820975
1	2	9.66667	56.5443	47.0754	13.3931	1.20114	5.2	0.0747235
1	2	9.75	56.5541	46.9944	13.6763	1.20342	5.4	0.0639082
1	2	9.85	56.5912	46.9424	13.959	1.20554	5.4	0.0594838
1	2	9.95	56.6453	46.9037	14.2084	1.20769	5.7	0.0540762
1	2	10.0333	56.677	46.8577	14.4287	1.20956	5.8	0.0471938
1	2	10.1333	56.6795	46.8084	14.6293	1.21088	5.9	0.0388365
1	2	10.2333	56.6688	46.7553	14.7769	1.21203	6	0.0304793
1	2	10.3167	56.6246	46.6832	14.8627	1.21296	6.1	0.0260549
1	2	10.4167	56.5773	46.6083	14.9709	1.21389	6.2	0.0235969
1	2	10.5167	56.4829	46.4723	15.1417	1.21541	6.2	0.0201557
1	2	10.6167	56.3844	46.3059	15.3366	1.21765	6.3	0.0152397
1	2	10.7	56.3704	46.2174	15.5503	1.21968	6.3	0.01229
1	2	10.8	56.3812	46.1854	15.6682	1.22076	6.4	0.01229
1	2	10.9	56.3256	46.1337	15.6591	1.22092	6.4	0.0231053
1	2	10.9833	56.1857	46.0261	15.603	1.22074	6.4	0.0329373
1	2	11.0833	56.0835	45.9311	15.6215	1.22103	6.6	0.0304793
1	2	11.1833	56.0794	45.8905	15.7394	1.22203	6.8	0.0201557
1	2	11.2667	56.1484	45.8634	15.9759	1.22425	6.7	0.00442442
1	2	11.3667	56.2451	45.8973	16.0774	1.22546	6.7	0.000491602
1	2	11.4667	56.3172	45.9535	16.1951	1.22553	6.7	0.000983203
1	2	11.5667	56.3416	45.9509	16.3013	1.22613	6.7	0.00589922
1	2	11.65	56.2582	45.8415	16.2304	1.22723	6.7	0.00934043
1	2	11.75	56.1262	45.6836	16.2075	1.22858	6.8	0.00786563
1	2	11.85	56.0492	45.6108	16.319	1.22886	6.8	0.00540762
1	2	11.95	56.1575	45.6405	16.4001	1.23043	6.8	0.000491602
1	2	12.0333	56.2085	45.5937	16.4806	1.23281	6.8	-0.000983203
1	2	12.1333	56.1335	45.4617	16.4917	1.23474	6.7	0.00344121
1	2	12.2333	56.0817	45.3816	16.605	1.23578	6.7	0.00983203
1	2	12.3333	56.1221	45.4002	16.7534	1.23617	6.9	0.0113068
1	2	12.4333	56.1658	45.3987	16.8296	1.23717	6.9	0.00835723
1	2	12.5167	56.1826	45.3371	16.8497	1.23922	6.9	0.00442442
1	2	12.6167	56.1492	45.2503	16.8738	1.24086	6.9	0.00294961
1	2	12.7167	56.0808	45.1365	16.9221	1.24247	6.9	0.00196641
1	2	12.8167	56.0211	45.0586	17.0072	1.24329	7	-0.000983203
1	2	12.9167	55.9952	45.0185	17.0461	1.24383	6.9	-0.00344121
1	2	13	55.9682	44.9711	16.9757	1.24454	6.9	-0.000491602
1	2	13.1	55.9896	44.9301	16.9212	1.24615	6.9	0.00147481
1	2	13.2	56.0144	44.8793	16.7939	1.24811	6.9	0.000983203
1	2	13.3	56.0226	44.8475	16.808	1.24918	6.9	0.000491602
1	2	13.3833	56.0066	44.8179	16.865	1.24965	6.9	0.000491602
1	2	13.4833	55.9709	44.7482	17.0769	1.2508	6.9	0.00294961
1	2	13.5833	55.9377	44.6669	17.2129	1.25233	6.9	0.00934043
1	2	13.6833	55.9116	44.6398	17.2709	1.25251	6.8	0.00983203
1	2	13.7833	55.939	44.639	17.3208	1.25314	7	0.00737403
1	2	13.8667	56.033	44.6468	17.3543	1.25503	7	0.00344121
1	2	13.9667	56.0057	44.576	17.3509	1.25641	7	0.00147481
1	2	14.0667	55.9183	44.5246	17.3674	1.2559	7	0.000491602
1	2	14.1667	55.8574	44.5168	17.3753	1.25475	7	0.000491602
1	2	14.25	55.8469	44.5299	17.5045	1.25414	7	0
1	2	14.35					7	0
1	2	14.445					7	0
1	2	14.54					7	0
1	2	14.635					7	0
2	1	0	30.3814	21.8317	21.7506	1.39162
2	1	0.1	30.3904	21.5552	21.7929	1.40989
2	1	0.183333	30.1133	21.0229	21.8059	1.43241
2	1	0.283333	29.7385	20.5837	21.9084	1.44476
2	1	0.383333	29.4277	20.45	22.4628	1.43901
2	1	0.466667	29.2739	20.5052	23.6558	1.42763
2	1	0.566667	29.231	20.5524	24.6079	1.42227
2	1	0.666667	29.1916	20.5141	24.8221	1.423
2	1	0.766667	29.1398	20.4281	24.6812	1.42646
2	1	0.85	29.1104	20.4197	24.5941	1.4256
2	1	0.95	29.1408	20.4888	24.6142	1.42228
2	1	1.05	29.2089	20.5554	24.7221	1.42098
2	1	1.13333	29.2103	20.5866	24.8135	1.4189
2	1	1.23333	29.1877	20.6053	24.8244	1.41652
2	1	1.33333	29.199	20.6495	24.6172	1.41403
2	1	1.41667	29.2146	20.7169	24.1649	1.41018
2	1	1.51667	29.2405	20.7856	23.647	1.40677
2	1	1.61667	29.3012	20.8566	23.3506	1.40489
2	1	1.7	29.3593	20.9082	23.2166	1.4042
2	1	1.8	29.334	20.8625	22.9972	1.40607
2	1	1.9	29.2075	20.7384	22.8311	1.40838
2	1	1.98333	29.1405	20.6674	22.9667	1.40997
2	1	2.08333	29.1514	20.6928	23.2139	1.40877	0	0
2	1	2.18333	29.0788	20.717	23.3845	1.40362	0	0
2	1	2.28333	28.9831	20.7907	23.2363	1.39404	0	0
2	1	2.36667	29.032	20.8329	23.4845	1.39357	0	0
2	1	2.46667	29.368	20.794	24.4816	1.41233	0	0
2	1	2.56667	29.7727	20.6987	25.3596	1.43838	0	0
2	1	2.65	29.8012	20.6376	25.4606	1.44402	0	0
2	1	2.75	29.5111	20.7945	24.0294	1.41917	0	0
2	1	2.85	29.1845	21.015	21.9291	1.38875	0	0
2	1	2.93333	29.0245	21.1093	20.5081	1.37496	0	0
2	1	3.03333	29.1103	21.0553	20.4364	1.38256	0	0
2	1	3.13333	29.3911	20.9403	21.3261	1.40357	0	0
2	1	3.21667	29.6304	20.7933	22.2851	1.425	0	0
2	1	3.31667	29.5613	20.6654	22.6208	1.43047	0	0
2	1	3.41667	29.2922	20.7134	21.8507	1.41417	0	0
2	1	3.5	28.9839	20.917	20.3855	1.38566	0	0
2	1	3.6	28.8202	21.0627	19.4465	1.36831	0	0
2	1	3.7	28.8608	20.9706	20.0062	1.37625	0	0
2	1	3.8	29.0932	20.7139	21.6508	1.40452	0	0
2	1	3.88333	29.3305	20.4886	22.942	1.43155	0	0
2	1	3.98333	29.367	20.4958	22.9834	1.43283	0	0
2	1	4.08333	29.1431	20.7107	21.8709	1.40715	0	0
2	1	4.16667	28.8506	20.9568	20.4839	1.37667	0	0.0031627
2	1	4.26667	28.7382	21.0667	19.7943	1.36415	0	0.0181855
2	1	4.36667	28.8697	20.952	20.4287	1.3779	0	0.0407198
2	1	4.45	29.173	20.7231	21.9101	1.40775	0.2	0.0652307
2	1	4.55	29.4971	20.6521	22.8367	1.42828	0.7	0.0774861
2	1	4.65	29.7424	20.9749	22.148	1.418	1	0.0818349
2	1	4.75	29.7656	21.5872	20.2455	1.37886	1.2	0.091323
2	1	4.83333	29.5813	22.0343	18.9323	1.34251	1.5	0.107136
2	1	4.93333	29.4586	22.121	18.9884	1.3317	1.9	0.122555
2	1	5.03333	29.5162	21.978	19.9987	1.34299	2.4	0.135205
2	1	5.11667	29.6438	21.7026	21.4806	1.36591	2.8	0.139159
2	1	5.21667	29.6846	21.4465	22.4704	1.38412	3.5	0.134019
2	1	5.31667	29.5023	21.3785	22.1843	1.38	3.9	0.136391
2	1	5.4	29.1974	21.5013	20.9266	1.35794	4.4	0.14588
2	1	5.5	29.0041	21.6792	19.5839	1.33788	4.8	0.163274
2	1	5.6	29.0018	21.7508	19.0656	1.33337	5.6	0.193715
2	1	5.68333	29.1996	21.6618	19.6788	1.34798	6.3	0.223366
2	1	5.78333	29.5597	21.4997	20.9024	1.37489	7	0.248272
2	1	5.88333	29.8243	21.397	21.6745	1.39385	8.2	0.253411
2	1	5.98333	29.7561	21.4112	21.4688	1.38974	9.2	0.251435
2	1	6.06667	29.4941	21.5886	20.1507	1.36618	9.9	0.243528
2	1	6.16667	29.2514	21.7594	18.9262	1.34431	10.8	0.235226
2	1	6.26667	29.1516	21.7852	18.7727	1.33814	11.7	0.220203
2	1	6.35	29.2716	21.6809	19.7299	1.35011	12.5	0.198064
2	1	6.45	29.4964	21.4197	21.3135	1.37707	13.2	0.16446
2	1	6.55	29.5771	21.1938	22.3179	1.39556	13.6	0.133229
2	1	6.63333	29.4446	21.2155	21.9981	1.38788	13.9	0.105555
2	1	6.73333	29.1813	21.4376	20.5251	1.36122	14.5	0.0877649
2	1	6.83333	28.9722	21.6445	19.1229	1.33855	14.7	0.0687887
2	1	6.91667	28.9724	21.677	18.7517	1.33655	14.9	0.0565333
2	1	7.01667	29.2041	21.5506	19.5636	1.35514	15	0.0466498
2	1	7.11667	29.5197	21.3724	20.9416	1.38121	15.2	0.0462545
2	1	7.2	29.7262	21.2545	21.9365	1.39859	15.3	0.0525799
2	1	7.3	29.6853	21.2574	21.9602	1.39647	15.5	0.0529752
2	1	7.4	29.3821	21.3662	20.9238	1.37517	15.7	0.0585099
2	1	7.5	29.0469	21.5298	19.5573	1.34915	16.1	0.060882
2	1	7.58333	29.0077	21.6809	18.9633	1.33794	16	0.0703701
2	1	7.68333	29.3628	21.6393	19.8994	1.35692	16.5	0.0798582
2	1	7.78333	29.8237	21.4161	21.4052	1.39258	16.9	0.0842069
2	1	7.86667	29.9904	21.2667	22.0324	1.41021	17.2	0.0889509
2	1	7.96667	29.8693	21.3331	21.5486	1.40014	17.4	0.0857882
2	1	8.06667	29.5458	21.5895	19.9668	1.36852	17.6	0.0881603
2	1	8.15	29.2143	21.8947	18.0843	1.33431	18.1	0.0889509
2	1	8.25	29.2176	22.1186	17.5066	1.32096	18.4	0.0814395
2	1	8.35	29.8018	22.2661	18.9116	1.33844	18.7	0.0782768
2	1	8.43333	30.3609	22.0451	20.9511	1.37722	19	0.0672074
2	1	8.53333	28.3302	20.0053	20.5316	1.41614	19	0.0612773
2	1	8.63333	19.8506	13.7908	14.6095	1.43941	19.5	0.0506032
2	1	8.73333					19.6	0.0375571
2	1	8.83333					19.6	0.0296503
2	1	8.93333					19.7	0.0181855
2	1	9.03333					19.7	0.0173948
2	1	9.13333					19.8	0.0158135
2	1	9.23333					19.9	0.0150228
2	1	9.33333					19.9	0.0189762
2	1	9.43333					20.1	0.0209529
2	1	9.53333					20.3	0.0229296
2	1	9.63333					20.3	0.0169995
2	1	9.73333					20.4	0.0106741
2	1	9.83333					20.4	0.00237202
2	1	9.93333					20.4	0.000395337
2	1	10.0333					20.3	0.00118601
2	1	10.1333					20.3	0.00751141
2	1	10.2333					20.4	0.0110694
2	1	10.3333					20.4	0.00988344
2	1	10.4333					20.5	0.00513939
2	1	10.5333					20.5	0
2	1	10.6333					20.5	-0.000790675
2	1	10.7333					20.5	-0.000790675
2	1	10.8333					20.5	-0.00158135
2	1	10.9333					20.5	-0.00237202
2	1	11.0333					20.5	4.49447e-16
2	1	11.1333					20.5	0.000790675
2	1	11.2333					20.5	0.00434871
2	1	11.3333					20.6	0.00395337
2	1	11.4333					20.5	0.00276736
2	1	11.5333					20.5	0.00118601
2	1	11.6333					20.5	0.000395337
2	1	11.7333					20.5	0
2	1	11.8333					20.5	-0.000790675
2	1	11.9333					20.5	-0.000790675
2	1	12.0333					20.5	-0.000790675
2	1	12.1333					20.5	0
2	1	12.2333					20.5	-0.000395337
2	1	12.3333					20.5	-0.00197669
2	1	12.4333					20.4	-0.0031627
2	1	12.5333					20.5	-0.00276736
2	1	12.6333					20.4	-0.000790675
2	1	12.7333					20.4	0.00434871
2	1	12.8333					20.5	0.00474405
2	1	12.9333					20.5	0.00553472
2	1	13.0333					20.6	0.00237202
2	1	13.1333					20.5	0.0031627
2	1	13.2333					20.6	0.00474405
2	1	13.3333					20.6	0.0162088
2	1	13.4333					20.6	0.0205575
2	1	13.5333					20.6	0.0209529
2	1	13.6333					20.8	0.00276736
2	1	13.7333					20.8	-0.00395337
2	1	13.8333					20.7	-0.00830209
2	1	13.9333					20.7	-0.00158135
2	1	14.0333					20.7	-0.000395337
2	1	14.1333					20.7	0.00118601
2	1	14.2333					20.7	0.00237202
2	1	14.3333					20.8	0.00237202
2	1	14.4333					20.8	0.000395337
2	1	14.5333					20.8	-0.00118601
2	1	14.6333					20.7	-0.000395337
2	1	14.7333					20.7	0
2	1	14.8333					20.7	-0.000790675
2	1	14.9333					20.7	-0.00237202
2	1	15.0333					20.8	-0.00197669
2	1	15.1333					20.7	-0.00118601
2	1	15.2333					20.7	0.000395337
2	1	15.3333					20.8	0.000395337
2	1	15.4333					20.7	0.00197669
2	1	15.5333					20.7	0.00276736
2	1	15.6333					20.7	0.00355804
2	1	15.7333					20.8	0.00158135
2	1	15.8333					20.7	0.000790675
2	1	15.9333					20.8	0
2	1	16.0333					20.7	0
2	1	16.1333					20.8	0
2	1	16.2333					20.8	0
2	2	0	17.5267	12.5703	42.6715	1.39429
2	2	0.116667	17.4281	12.5307	43.0766	1.39084
2	2	0.2	17.4214	12.4895	43.9158	1.39489
2	2	0.3	17.4592	12.4355	44.4085	1.40399
2	2	0.4	17.3946	12.3021	44.9256	1.41395
2	2	0.483333	17.1524	12.071	46.1314	1.42096
2	2	0.583333	16.8402	11.9201	47.4661	1.41276
2	2	0.683333	16.6984	11.9535	48.4616	1.39695
2	2	0.766667	16.7548	12.0886	48.4999	1.38599
2	2	0.883333	16.9325	12.1797	46.5903	1.39022
2	2	0.983333	17.0019	12.058	45.3999	1.41001
2	2	1.08333	16.8915	11.9016	46.074	1.41926
2	2	1.16667	16.8027	11.8949	48.1286	1.4126
2	2	1.26667	16.8043	11.9991	50.4962	1.40047
2	2	1.36667	16.8584	12.0182	50.4112	1.40274
2	2	1.45	16.9064	12.01	50.2328	1.40769
2	2	1.55	16.9131	12.0327	51.2901	1.40559
2	2	1.65	16.8928	12.0012	50.9048	1.40759
2	2	1.73333	16.8774	12.0074	50.663	1.40558
2	2	1.83333	16.859	12.0476	51.6943	1.39937
2	2	1.93333	16.8104	12.0854	52.7898	1.39097
2	2	2.03333	16.7609	12.1048	52.4006	1.38465
2	2	2.11667	16.7761	12.0479	50.8901	1.39245
2	2	2.21667	16.83	11.8888	48.3878	1.41561
2	2	2.31667	16.8328	11.7986	47.2384	1.42668
2	2	2.4	16.8039	11.8208	48.0776	1.42156
2	2	2.5	16.7887	11.8609	48.9619	1.41547
2	2	2.6	16.7831	11.9435	49.4067	1.40521
2	2	2.68333	16.8452	12.0165	49.5624	1.40184
2	2	2.78333	16.9317	11.9743	48.8923	1.414
2	2	2.88333	16.9625	11.908	48.312	1.42446
2	2	2.96667	16.9871	11.9314	48.2617	1.42373
2	2	3.06667	17.0964	11.9756	46.9854	1.4276
2	2	3.16667	17.1994	11.9985	45.4741	1.43346
2	2	3.25	17.2088	12.008	46.1374	1.4331
2	2	3.35	17.1308	12.0327	48.1013	1.42368
2	2	3.45	17.0883	12.1073	49.0281	1.4114
2	2	3.53333	17.1441	12.2244	47.7518	1.40246	0	0
2	2	3.63333	17.125	12.226	47.1137	1.40071	0	0
2	2	3.73333	16.948	12.1045	47.7479	1.40014	0	0
2	2	3.83333	16.7612	12.0428	48.2736	1.3918	0	0.00173481
2	2	3.91667	16.7754	12.1083	47.6036	1.38544	0	0.00303591
2	2	4.01667	16.8726	12.1825	46.9216	1.38498	0.1	0.00346961
2	2	4.11667	16.8409	12.2172	46.8969	1.37845	0	0.00390331
2	2	4.2	16.6271	12.1944	47.579	1.3635	0.1	0.00346961
2	2	4.3	16.4727	12.1254	48.7755	1.35854	0.1	0.00346961
2	2	4.4	16.4233	12.0759	48.7872	1.36001	0	0.00216851
2	2	5.9	16.4094	12.0119	47.9864	1.3661	4	0.248945
2	2	5.98333	16.4002	11.9583	47.7579	1.37144	4.9	0.230729
2	2	6.08333	16.3813	11.9076	48.736	1.3757	5.7	0.217284
2	2	6.18333	16.3423	11.8448	49.8659	1.3797	6.3	0.20384
2	2	6.28333	16.3042	11.8152	50.2927	1.37993	7	0.185624
2	2	6.36667	16.34	11.8448	50.1148	1.37951	7.5	0.166108
2	2	6.46667	16.5162	11.9563	49.1722	1.38138	8.1	0.153097
2	2	7.65	16.7588	12.1202	47.9229	1.38271	15.9	0.170445
2	2	7.75	16.8112	12.1629	48.0782	1.38217	16.4	0.138785
2	2	7.83333	16.6493	12.0563	49.6298	1.38096	16.8	0.110594
2	2	7.93333	16.5482	11.9812	50.5601	1.38118	17.2	0.0919447
2	2	8.03333	16.6258	12.0573	49.7811	1.37889	17.5	0.0693923
2	2	8.13333	16.7157	12.132	49.1283	1.37782	17.5	0.0550801
2	2	8.21667	16.8044	12.1894	48.3771	1.37861	17.7	0.0425028
2	2	8.31667	16.8769	12.2335	48.0345	1.37956	17.7	0.0355635
2	2	8.41667	16.907	12.2507	48.3612	1.38008	17.9	0.0325276
2	2	8.51667	16.9057	12.2724	48.3167	1.37754	18	0.0307928
2	2	8.6	16.8924	12.298	47.9061	1.37359	18.1	0.0329613
2	2	8.7	16.8638	12.3136	47.7048	1.36953	18.2	0.0312265
2	2	8.8	16.8188	12.2998	47.8441	1.3674	18.3	0.0320939
2	2	8.88333	16.7607	12.2625	47.9323	1.36683	18.4	0.0260221
2	2	8.98333	16.7477	12.2303	47.7501	1.36936	18.5	0.0164807
2	2	9.08333	16.7883	12.2133	47.7658	1.3746	18.5	0.0108425
2	2	9.18333	16.8563	12.2292	47.8721	1.37837	18.5	0.0112762
2	2	9.26667	16.9154	12.2373	48.6429	1.38228	18.5	0.0164807
2	2	9.36667	16.8769	12.1884	50.0513	1.38466	18.7	0.0199503
2	2	9.46667	16.8135	12.1258	51.335	1.38659	18.7	0.0216851
2	2	9.56667	16.7706	12.099	52.3935	1.38612	18.7	0.0251547
2	2	9.65	16.7364	12.0975	53.0914	1.38345	19	0.0264558
2	2	9.75	16.7164	12.1237	52.8741	1.37882	19	0.0277569
2	2	9.85	16.7341	12.1646	52.3502	1.37564	19.1	0.0294917
2	2	9.95	16.7733	12.1825	52.2334	1.37684	19.3	0.0238536
2	2	10.05	16.8484	12.2169	51.6101	1.3791	19.3	0.0229862
2	2	10.1333	16.9084	12.2407	50.8986	1.38133	19.3	0.0208177
2	2	10.2333	16.8391	12.185	51.4472	1.38195	19.4	0.024721
2	2	10.3333	16.7501	12.1299	52.3906	1.38089	19.5	0.0294917
2	2	10.4333	16.7403	12.1373	52.6368	1.37924	19.6	0.0281906
2	2	10.5333	16.7287	12.1615	51.925	1.37555	19.7	0.0273232
2	2	10.6167	16.72	12.1732	50.9631	1.37351	19.7	0.0251547
2	2	10.7167	16.7151	12.1774	49.7696	1.37263	19.8	0.0225525
2	2	10.8167	16.7374	12.1472	49.5862	1.37788	19.9	0.0195166
2	2	10.9167	16.7656	12.1052	49.7619	1.385	20	0.0169144
2	2	11	16.7561	12.0631	49.9869	1.38904	20	0.0190829
2	2	11.1	16.7077	12.0328	50.1467	1.38852	20	0.0225525
2	2	11.2	16.6692	12.0371	50.4115	1.38482	20.2	0.0255884
2	2	11.3	16.6634	12.0704	50.5256	1.38051	20.2	0.0221188
2	2	11.4	16.6609	12.0827	50.4137	1.37891	20.2	0.0182155
2	2	11.4833	16.6466	12.0678	49.9351	1.37942	20.4	0.0125773
2	2	11.5833	16.6257	12.0342	49.5867	1.38153	20.4	0.0156133
2	2	11.6833	16.5636	11.9842	49.5259	1.38213	20.4	0.0186492
2	2	11.7833	16.5268	11.9417	49.6759	1.38396	20.4	0.0225525
2	2	11.8667	16.5231	11.9379	49.6261	1.38408	20.7	0.0173481
2	2	11.9667	16.5541	11.9414	50.2377	1.38628	20.7	0.0108425
2	2	12.0667	16.6117	11.947	51.84	1.39045	20.7	0.00693923
2	2	12.1667	16.6344	11.9503	52.7828	1.39196	20.6	0.00824033
2	2	12.2667	16.6616	11.9915	51.1493	1.38945	20.8	0.0125773
2	2	12.3667	16.647	12.0026	50.3982	1.38696	20.8	0.0112762
2	2	12.45	16.6125	11.9962	50.4765	1.38481	20.8	0.0108425
2	2	12.55	16.5238	11.9469	50.8773	1.38311	20.8	0.00954143
2	2	12.6833	16.5379	11.9656	50.9961	1.38212	20.9	0.00867403
2	2	12.7667	16.6178	12.0028	50.7883	1.3845	20.9	0.00563812
2	2	12.9	16.6018	12.0371	49.0558	1.37922	20.8	-0.000867403
2	2	13	16.5749	12.0378	48.2364	1.3769	20.9	0.00216851
2	2	13.0833	16.5792	12.0033	49.0983	1.38122	20.9	0.00563812
2	2	13.1833	16.5754	11.9889	49.3444	1.38256	21	0.00780663
2	2	13.2833	16.5921	11.9673	50.0823	1.38645	21	0.00260221
2	2	13.3833	16.5693	11.9934	50.8696	1.38153	20.9	-0.000433702
2	2	13.4833	16.5355	12.0346	50.7785	1.374	21	-0.00173481
2	2	13.5833	16.5573	12.0336	48.5448	1.37592	20.9	0.000433702
2	2	13.6667	16.6212	12.0293	49.0519	1.38172	20.9	0.00303591
2	2	13.7667	16.6496	11.9587	50.7622	1.39225	20.9	0.00433702
2	2	13.8667	16.6071	11.9275	50.3865	1.39234	21	0.00390331
2	2	13.9667	16.5269	11.9433	49.5897	1.38378	21	0.00216851
2	2	14.0667	16.4803	11.9286	50.0293	1.38158	21	0
2	2	14.1667	16.4271	11.8973	50.0548	1.38073	21	0
2	2	14.25	16.3618	11.8618	50.6206	1.37937	21	0
2	2	14.35	16.3947	11.8174	51.8449	1.38734	21	0
2	2	14.45	16.5054	11.8619	52.1243	1.39147
2	2	14.55	16.6231	11.9724	50.6519	1.38845
2	2	14.65	16.5525	11.9438	50.678	1.38587
2	2	14.75	16.4683	11.9028	50.868	1.38357
2	2	14.85	16.4233	11.8611	51.768	1.38464
2	2	14.9333	16.4093	11.8741	51.9001	1.38194
2	2	15.0333	16.3787	11.859	51.1214	1.38111
2	2	15.1333	16.3344	11.853	50.4351	1.37809
2	2	15.2333	16.3531	11.87	50.3918	1.37768
2	2	15.3333	16.3733	11.9123	50.4627	1.37449
2	2	15.4333	16.4138	11.9226	50.8424	1.3767
2	2	15.5333	16.4023	11.906	50.5235	1.37765
2	2	15.6167	16.4034	12.0003	49.1848	1.36692
2	2	15.7167	16.4779	11.9522	50.2731	1.37865
2	2	15.85	16.5087	11.8313	52.4208	1.39534
2	2	15.95	16.5127	11.9518	53.4759	1.3816
2	2	16.05	16.5355	11.9521	51.5086	1.38348
2	2	16.15	16.6547	12.0738	48.6443	1.3794
2	2	16.25	16.8572	12.2193	46.9037	1.37956
2	2	16.35	16.9682	12.3054	45.8625	1.37893
2	2	16.45	17.0867	12.3338	45.374	1.38535
2	2	16.55	17.1544	12.3489	45.5116	1.38914
2	2	16.65	17.2725	12.4013	44.8463	1.3928
2	2	16.75	17.2489	12.4443	43.6557	1.38609
2	2	16.85	17.1402	12.4375	43.8484	1.37811
2	2	16.95	17.0283	12.3663	44.8905	1.37698
2	2	17.05	17.1409	12.4052	44.6203	1.38175
2	2	17.15	17.2006	12.4269	43.969	1.38414
2	2	17.25	17.1851	12.3373	44.7664	1.39294
2	2	17.3333	17.1723	12.3101	45.4928	1.39498
2	2	17.4333	17.2111	12.2947	45.6812	1.39988
2	2	17.5667	17.2468	12.3317	44.9546	1.39857
2	2	17.6667	17.4449	12.4407	43.6844	1.40225
2	2	17.7667	17.5364	12.4464	43.2713	1.40895
2	2	17.8667	17.3452	12.355	43.3676	1.40391
2	2	17.9667	17.2363	12.2675	44.4541	1.40503
2	2	18.0667	17.3848	12.4065	44.0092	1.40127
2	2	18.1667	17.3469	12.4109	43.3073	1.39771
2	2	18.2667	17.3317	12.3699	43.2296	1.40112
2	2	18.3667	17.2825	12.3465	43.0674	1.39979
3	1	0	36.634	29.343	66.9524	1.24847
3	1	0.1	36.7464	29.3863	65.6465	1.25046
3	1	0.2	36.906	29.4437	64.6598	1.25344
3	1	0.3	37.0173	29.5091	63.6581	1.25444
3	1	0.383333	37.0472	29.5496	62.5615	1.25373
3	1	0.483333	37.0986	29.5715	61.8162	1.25454
3	1	0.583333	37.2201	29.5957	61.4225	1.25762
3	1	0.683333	37.2823	29.5793	60.8433	1.26042
3	1	0.766667	37.1983	29.5012	60.465	1.2609
3	1	0.866667	37.039	29.3976	60.5788	1.25993
3	1	0.966667	36.8669	29.3043	60.767	1.25807
3	1	1.06667	36.739	29.2563	60.7135	1.25576
3	1	1.16667	36.7055	29.2679	60.3831	1.25412
3	1	1.25	36.7737	29.334	59.9309	1.25362
3	1	1.35	36.8752	29.3992	59.9827	1.25429
3	1	1.45	36.8907	29.3994	60.4638	1.25481
3	1	1.55	36.7819	29.3285	60.4318	1.25414
3	1	1.63333	36.6291	29.2073	59.9297	1.25411
3	1	1.73333	36.5568	29.0188	60.3255	1.25976
3	1	1.83333	36.5031	28.6829	62.8602	1.27264
3	1	1.93333	36.4343	28.3521	66.4316	1.28507
3	1	2.01667	36.3616	28.1541	69.1845	1.29152
3	1	2.11667	36.2909	28.0544	70.8439	1.29359
3	1	2.21667	36.2106	28.0023	71.656	1.29313
3	1	2.31667	36.1686	28.0091	72.272	1.29132
3	1	2.41667	36.2483	28.0793	73.4788	1.29093
3	1	2.5	36.4468	28.1793	75.1719	1.29339
3	1	2.6	36.7095	28.2808	77.3124	1.29804
3	1	2.7	36.9308	28.3417	79.0134	1.30306
3	1	2.8	37.047	28.3453	79.7453	1.30699
3	1	2.88333	37.0518	28.3215	79.5966	1.30826
3	1	2.98333	36.9955	28.2929	79.1315	1.30759
3	1	3.08333	36.9453	28.264	78.7883	1.30715
3	1	3.18333	36.9292	28.2382	78.9817	1.30778
3	1	3.28333	36.9435	28.229	79.782	1.30871
3	1	3.36667	36.9909	28.2226	81.2742	1.31068
3	1	3.46667	37.0141	28.2089	82.0029	1.31214
3	1	3.56667	36.9331	28.1933	81.1007	1.30999
3	1	3.66667	36.7325	28.1703	79.0407	1.30395
3	1	3.75	36.5662	28.1258	77.4668	1.30009	0	0
3	1	3.85	36.4944	28.0641	76.9783	1.30039	0	0
3	1	3.95	36.5329	27.9656	78.2597	1.30635	0	0
3	1	4.05	36.7282	27.8308	81.7579	1.31969	0	0
3	1	4.13333	36.9498	27.7882	84.3044	1.32969	0	0
3	1	4.23333	37.1044	27.9575	83.2945	1.32717	0	0
3	1	4.33333	37.1792	28.1972	80.1971	1.31854	0	0
3	1	4.43333	37.2548	28.4812	75.7877	1.30805	0	0
3	1	4.51667	37.3156	28.8585	69.887	1.29305	0	0
3	1	4.61667	37.3394	29.18	65.9146	1.27963	0	0
3	1	4.71667	37.3738	29.2855	66.1555	1.27619	0	0
3	1	4.81667	37.4078	29.2306	68.1447	1.27975	0	0
3	1	4.9	37.41	29.1345	69.0348	1.28404	0	0
3	1	5	37.3434	29.0834	68.0863	1.28401	0	0
3	1	5.1	37.2304	29.068	66.3499	1.28081	0	0
3	1	5.2	37.1593	29.0258	66.1504	1.28022	0	0
3	1	5.28333	37.1164	28.983	67.2254	1.28063	0	0
3	1	5.38333	37.0111	28.9672	67.4144	1.27769	0	0
3	1	5.48333	36.7851	28.947	65.0396	1.27077	0	0
3	1	5.58333	36.4643	28.922	61.7567	1.26078	0	0
3	1	5.66667	36.1912	29.033	57.6734	1.24655	0	0
3	1	5.76667	36.0872	29.2092	54.197	1.23547	0	0
3	1	5.86667	36.0924	29.2692	54.0754	1.23312	0	0
3	1	5.96667	36.1314	29.2224	56.5146	1.23643	0	0
3	1	6.05	36.2396	29.1599	60.606	1.24279	0	0
3	1	6.15	36.3781	29.1552	63.9664	1.24774	0	0
3	1	6.25	36.4726	29.1803	65.8112	1.24991	0	0
3	1	6.35	36.5123	29.1945	66.896	1.25066	0	0
3	1	6.43333	36.5024	29.1989	66.8535	1.25013	0	0
3	1	6.53333	36.5268	29.2056	66.4898	1.25068	0	0
3	1	6.63333	36.575	29.214	66.8423	1.25197	0	0
3	1	6.73333	36.5452	29.2704	65.3615	1.24854	0	0
3	1	6.81667	36.5189	29.3188	63.4118	1.24558	0	0
3	1	6.91667	36.4474	29.2963	62.4651	1.2441	0	0.000523099
3	1	7.01667	36.4237	29.2022	62.5641	1.24729	0	0
3	1	7.11667	36.0787	29.1658	58.2071	1.23702	0	0.00470789
3	1	7.2	35.5037	29.0962	50.4607	1.22022	0	0.0251087
3	1	7.3	34.7129	29.0161	40.0673	1.19633	0	0.0716645
3	1	7.4	33.9815	28.9362	31.5462	1.17436	0.1	0.131298
3	1	7.5	33.3252	28.856	25.7756	1.15488	0.8	0.176284
3	1	7.58333	32.8412	28.7722	22.6136	1.14142	1.5	0.183608
3	1	7.68333	32.5737	28.7329	21.6563	1.13367	2	0.16373
3	1	7.78333	32.5444	28.689	23.0937	1.13438	2.3	0.137052
3	1	7.86667	32.6623	28.6785	25.3554	1.13891	2.6	0.117697
3	1	7.96667	32.9312	28.6431	28.5092	1.14971	3	0.109328
3	1	8.06667	33.2155	28.5383	31.9835	1.16389	3.2	0.103574
3	1	8.15	33.4624	28.4056	35.1421	1.17802	3.4	0.10305
3	1	8.25	33.584	28.3375	37.2512	1.18514	3.8	0.108805
3	1	8.35	33.6753	28.3209	38.3704	1.18906	4	0.116651
3	1	8.45	33.7093	28.3404	38.3035	1.18944	4.4	0.120836
3	1	8.53333	33.82	28.3123	39.3992	1.19453	4.8	0.114559
3	1	8.63333	33.9416	28.2321	42.1819	1.20223	5.1	0.106189
3	1	8.73333	34.2356	28.0598	48.5442	1.2201	5.4	0.0978194
3	1	8.81667	34.5428	27.9128	54.8396	1.23752	5.5	0.0952039
3	1	8.91667	34.7013	27.8505	57.9434	1.24598	5.9	0.0952039
3	1	9.01667	34.5863	27.8991	56.9196	1.23969	6.1	0.0894499
3	1	9.11667	34.6732	27.8655	59.0908	1.2443	6.3	0.0852651
3	1	9.2	34.8348	27.7494	62.1855	1.25534	6.6	0.0816034
3	1	9.3	35.0226	27.5772	65.5835	1.26998	6.7	0.0810803
3	1	9.4	35.0087	27.477	67.2938	1.27411	7	0.0831727
3	1	9.5	34.9801	27.3932	68.9508	1.27696	7.3	0.0774186
3	1	9.58333	35.0884	27.2202	72.9533	1.28906	7.4	0.0727107
3	1	9.68333	34.7368	27.2521	70.335	1.27465	7.6	0.0685259
3	1	9.78333	34.9185	27.0037	74.7187	1.2931	7.8	0.0685259
3	1	9.88333	34.8625	27.2374	68.4479	1.27995	8	0.0716645
3	1	9.98333	35.4994	27.5969	66.954	1.28635	8.2	0.0711414
3	1	10.0667	35.6584	27.5551	72.3273	1.29408	8.4	0.0659104
3	1	10.1667	34.99	27.4801	71.546	1.27329	8.6	0.058587
3	1	10.2667	35.1469	27.2318	79.8535	1.29066	8.7	0.0507406
3	1	10.3667	34.7624	27.2757	77.2326	1.27448	8.8	0.0517868
3	1	10.4667	35.0295	27.0884	84.6963	1.29316	8.9	0.0612025
3	1	10.55	35.0299	27.0498	86.9847	1.29501	9.1	0.0779417
3	1	10.65	34.7146	27.1181	83.1716	1.28012	9.4	0.0878806
3	1	10.75	34.851	26.8659	84.2785	1.29722	9.7	0.0873575
3	1	10.85	34.2936	26.9076	75.8932	1.2745	10	0.0810803
3	1	10.95	34.3697	26.7849	76.3994	1.28318	10.1	0.0711414
3	1	11.05	34.3418	26.7164	76.1373	1.28542	10.2	0.0669566
3	1	11.1333	33.7386	26.8999	66.5297	1.25423	10.4	0.0648642
3	1	11.2333	34.0646	26.7547	69.036	1.27322	10.7	0.0612025
3	1	11.3333	33.7536	26.7511	66.3321	1.26177	10.8	0.0570177
3	1	11.4333	33.6788	26.6351	66.9513	1.26445	11	0.0502175
3	1	11.5333	33.811	26.5802	69.2416	1.27203	11.1	0.0444634
3	1	11.6167	33.7679	26.5411	71.2643	1.27229	11.2	0.0376631
3	1	11.7167	33.9489	26.4534	73.7184	1.28335	11.2	0.0355707
3	1	11.8167	33.6569	26.4703	68.9799	1.2715	11.4	0.0381862
3	1	11.9167	34.1889	26.3118	71.3836	1.29938	11.5	0.0434172
3	1	12.0167	34.0975	26.4706	68.5962	1.28813	11.7	0.0444634
3	1	12.1167	34.1539	26.3622	70.6757	1.29556	11.8	0.0439403
3	1	12.2167	34.4167	26.136	77.2517	1.31683	11.8	0.0397555
3	1	12.3	34.0096	26.2284	71.2078	1.29667	11.9	0.0392324
3	1	12.4	34.2958	25.9511	78.1039	1.32155	12.1	0.0376631
3	1	12.5	33.9366	25.8318	78.0549	1.31375	12.2	0.0350476
3	1	12.6	34.1381	25.8274	76.7455	1.32178	12.3	0.0345245
3	1	12.7	34.3262	25.9378	75.0332	1.3234	12.3	0.0345245
3	1	12.7833	34.4207	26.2171	73.567	1.31291	12.5	0.0355707
3	1	12.8833	34.5999	26.1408	74.1715	1.3236	12.6	0.0360938
3	1	12.9833	34.0529	25.9981	71.7573	1.30982	12.7	0.0334783
3	1	13.0833	34.3716	25.8619	77.9581	1.32904	12.7	0.0282473
3	1	13.1833	34.5566	26.301	76.0365	1.31389	12.8	0.0245856
3	1	13.2833	35.2099	26.3461	87.4285	1.33644	12.9	0.0188315
3	1	13.3833	35.2954	26.2134	90.6073	1.34646	12.9	0.0177854
3	1	13.4667	34.6973	26.3735	82.7182	1.31561	13	0.0130775
3	1	13.5667	35.2677	26.2622	93.3469	1.34291	13	0.0146468
3	1	13.6667	35.376	26.0184	98.5106	1.35965	13	0.0115082
3	1	13.7667	34.3785	26.0568	86.5792	1.31936	13	0.0115082
3	1	13.8833	33.924	26.0942	77.1368	1.30006	13.1	0.0109851
3	1	13.9833	34.8897	26.0887	88.6949	1.33735	13.1	0.010462
3	1	14.0833	35.5965	25.9639	98.0045	1.371	13.1	0.0120313
3	1	14.1833	35.0185	25.8368	90.494	1.35538	13.1	0.0151699
3	1	14.2833	34.0973	25.9267	79.4943	1.31514	13.3	0.0183085
3	1	14.3833	34.4463	25.7701	84.273	1.33668	13.3	0.0167392
3	1	14.4833	35.0753	25.5204	92.3594	1.3744	13.3	0.0151699
3	1	14.5833	35.1518	25.4702	95.3062	1.38011	13.4	0.0162161
3	1	14.6833	34.5079	25.7337	84.9546	1.34096	13.5	0.0193546
3	1	14.7833	33.938	25.8547	75.4858	1.31264	13.5	0.0188315
3	1	14.8833	34.4147	25.5665	83.2586	1.34608	13.6	0.0177854
3	1	14.9833	34.9923	25.3053	92.5598	1.3828	13.6	0.0125544
3	1	15.0833	34.7302	25.2691	93.9939	1.37441	13.6	0.00889268
3	1	15.1833	33.795	25.5477	82.9989	1.32282	13.7	0.00941577
3	1	15.2833	33.627	25.7153	76.887	1.30767	13.6	0.00784648
3	1	15.3833	34.4443	25.6605	80.3757	1.34231	13.7	0.0115082
3	1	15.4833	34.9928	25.4899	88.07	1.37281	13.7	0.0120313
3	1	15.5833	34.7563	25.4432	90.8997	1.36603	13.8	0.0109851
3	1	15.6833	34.0998	25.8681	84.2804	1.31822	13.8	0.00836958
3	1	15.7833	34.1248	26.2632	84.2157	1.29934	13.8	0.00732338
3	1	15.9	34.543	25.8006	94.2911	1.33884	13.9	0.00784648
3	1	16.1183					13.9	0.00470789
3	1	16.225					13.9	0.00209239
3	1	16.3317					13.9	0.0010462
3	1	16.4383					14	0.000523099
3	1	16.545					13.9	0.00209239
3	1	16.6517					13.9	0.00523099
3	1	16.7583					13.9	0.00784648
3	1	16.865					14	0.00836958
3	1	16.9717					14	0.00627718
3	1	17.0783					14	0.00261549
3	1	17.185					14	0.00209239
3	1	17.2917					14	0.0015693
3	1	17.3983					14	0.00470789
3	1	17.505					14	0
3	1	17.6117					14	0
3	1	17.7183					14.1	0
3	2	0	42.5158	33.8191	37.4724	1.25715
3	2	0.1	42.3932	33.8209	37.348	1.25346
3	2	0.2	42.3867	33.7938	37.692	1.25428
3	2	0.3	42.4702	33.8031	38.1025	1.2564
3	2	0.383333	42.6526	33.8782	38.5762	1.259
3	2	0.516667	42.8635	33.9597	38.7829	1.26219
3	2	0.7	43.018	34.011	38.775	1.26482
3	2	0.85	43.1386	34.0369	39.0939	1.26741
3	2	1.03333	43.285	34.0938	39.9084	1.26959
3	2	1.2	43.4143	34.2099	40.3113	1.26906
3	2	1.33333	43.4988	34.3076	40.3364	1.26791
3	2	1.5	43.5412	34.3429	40.3679	1.26784
3	2	1.66667	43.5018	34.2835	40.7771	1.26889
3	2	1.75	43.5371	34.2629	41.1649	1.27068
3	2	1.88333	43.6574	34.3379	41.2899	1.27141
3	2	1.96667	43.7459	34.429	41.1984	1.27061
3	2	2.11667	43.7177	34.4491	41.0016	1.26905	0	0
3	2	2.21667	43.5258	34.3771	40.6746	1.26613	0	0
3	2	2.35	43.2749	34.2705	40.3579	1.26274	0	0
3	2	2.45	43.184	34.2166	40.214	1.26208	0	0
3	2	2.55	43.2233	34.1948	40.3348	1.26403	0	0
3	2	2.63333	43.2304	34.1532	40.9074	1.26578	0	0
3	2	2.73333	43.1643	34.0876	41.786	1.26627	0	0
3	2	2.83333	43.2136	34.0595	42.6883	1.26877	0	0
3	2	2.93333	43.3431	34.0595	43.3877	1.27257	0	0
3	2	3.01667	43.4282	34.0635	43.7699	1.27492	0	0
3	2	3.11667	43.4179	34.0728	43.9298	1.27427	0	0
3	2	3.21667	43.3386	34.0619	43.969	1.27235	0	0
3	2	3.31667	43.3037	34.0478	43.9703	1.27185	0	0
3	2	3.4	43.3616	34.0517	44.2838	1.2734	0	0
3	2	3.5	43.4466	34.0578	44.6349	1.27567	0	0
3	2	3.6	43.5266	34.0849	44.6353	1.27701	0	0
3	2	3.7	43.6199	34.1406	44.4647	1.27765	0	0
3	2	3.78333	43.659	34.157	44.3399	1.27819	0	0
3	2	3.88333	43.6207	34.1344	44.215	1.27791	0	0
3	2	3.98333	43.5696	34.134	43.8949	1.27643	0	0
3	2	4.08333	43.5434	34.1629	43.5959	1.27458	0	0
3	2	4.16667	43.5462	34.1949	43.4226	1.27347	0	0
3	2	4.26667	43.5632	34.2255	43.1992	1.27283	0	0
3	2	4.36667	43.6511	34.2806	43.0137	1.27335	0	0
3	2	4.46667	43.8293	34.3881	42.7112	1.27455	0	0.00108164
3	2	4.56667	43.901	34.4589	42.2609	1.27401	0	0.00360546
3	2	4.66667	43.7057	34.3557	41.9738	1.27215	0	0.0046871
3	2	4.75	43.2904	34.0996	42.1416	1.26953	0	0.0046871
3	2	4.85	43.0816	33.998	42.001	1.26718	0.2	0.00180273
3	2	4.95	43.1942	34.1101	41.6611	1.26632	0	0
3	2	5.05	43.3181	34.2094	41.8546	1.26626	0	-0.00216328
3	2	5.15	43.3609	34.243	42.2531	1.26627	0.1	0
3	2	5.23333	43.3786	34.2545	42.3237	1.26636	0	0
3	2	5.36667	43.3731	34.2369	42.6048	1.26685	0	0
3	2	5.46667	43.4366	34.2746	42.9895	1.26731	0.1	0
3	2	5.55	43.5655	34.3459	43.2639	1.26844	0	-0.000721092
3	2	5.65	43.6444	34.3923	43.0739	1.26902	0	0
3	2	5.75	43.6979	34.4516	42.3505	1.26838	0	0.00360546
3	2	5.85	43.7955	34.512	41.4905	1.26899	0.1	0
3	2	5.95	43.9518	34.5867	40.6692	1.27077	0.1	0
3	2	6.05	44.0536	34.6258	40.2395	1.27228	0.1	0
3	2	6.13333	44.105	34.6292	40.1958	1.27364	0	-0.00360546
3	2	6.23333	44.0844	34.5911	40.5353	1.27444	0	-0.000360546
3	2	6.33333	44.0397	34.5519	40.9046	1.2746	0.1	0.00252382
3	2	6.43333	44.029	34.5099	41.4148	1.27584	0	0.00576873
3	2	6.53333	44.0102	34.4456	41.9783	1.27767	0.1	0.003966
3	2	6.61667	43.9423	34.3858	42.2293	1.27792	0.1	0.00180273
3	2	6.71667	43.7873	34.3139	42.2143	1.27608	0.1	0.00252382
3	2	6.81667	43.6121	34.2339	41.9451	1.27394	0.1	0.00432655
3	2	6.91667	43.5835	34.1946	41.7252	1.27457	0.1	0.00685037
3	2	7.01667	43.6813	34.2242	41.6528	1.27633	0.2	0.0108164
3	2	7.1	43.7672	34.2623	41.6908	1.27742	0.2	0.0191089
3	2	7.2	43.7486	34.2657	41.6751	1.27675	0.3	0.0302859
3	2	7.3	43.6829	34.2393	41.582	1.27581	0.5	0.0421839
3	2	7.4	43.6079	34.1849	41.7749	1.27565	0.7	0.0479526
3	2	7.51667	43.5307	34.1118	42.1759	1.27612	1	0.0504764
3	2	7.61667	43.4474	34.0384	42.3958	1.27642	1.3	0.0511975
3	2	7.71667	43.3364	33.9537	42.5564	1.27634	1.4	0.0515581
3	2	7.81667	43.1624	33.8386	42.926	1.27554	1.7	0.0555241
3	2	7.91667	43.0883	33.8131	43.0983	1.27431	1.9	0.0648983
3	2	8.01667	43.255	33.9557	43.0036	1.27386	2	0.0832861
3	2	8.11667	43.4818	34.1193	42.6073	1.27441	2.4	0.107443
3	2	8.21667	43.5669	34.1665	42.0906	1.27513	2.9	0.126191
3	2	8.31667	43.5424	34.1085	42.0578	1.27659	3.5	0.142416
3	2	8.41667	43.4046	33.9816	42.4325	1.2773	4.3	0.143497
3	2	8.51667	43.2215	33.8214	43.1154	1.27793	4.8	0.134844
3	2	8.61667	43.1803	33.7866	43.6887	1.27803	5.3	0.120783
3	2	8.71667	43.2351	33.8724	43.6706	1.27641	5.7	0.107082
3	2	8.81667	43.1638	33.891	43.2944	1.27361	6	0.103837
3	2	8.91667	42.8912	33.7502	43.0446	1.27084	6.5	0.103837
3	2	9.01667	42.7181	33.6779	42.4282	1.26843	6.9	0.105279
3	2	9.11667	42.9155	33.8324	41.7758	1.26847	7.3	0.107082
3	2	9.21667	43.2205	34.0291	41.3693	1.27011	7.8	0.104919
3	2	9.31667	43.4021	34.148	41.1136	1.271	8.2	0.101313
3	2	9.41667	43.5135	34.2237	41.0302	1.27144	8.6	0.0980685
3	2	9.53333	43.6597	34.2703	41.2381	1.27398	9.3	0.0894154
3	2	9.63333	43.787	34.2712	41.5101	1.27766	9.7	0.0858099
3	2	9.73333	43.826	34.2441	41.6363	1.27981	9.9	0.0850888
3	2	9.83333	43.7886	34.2236	41.4515	1.27948	10.3	0.0883337
3	2	9.93333	43.7455	34.2063	41.4775	1.27888	10.7	0.0959052
3	2	10.0333	43.6698	34.1585	41.9004	1.27845	11	0.102034
3	2	10.1333	43.4614	34.0486	42.442	1.27645	11.5	0.109245
3	2	10.2333	43.2925	33.9637	42.6959	1.27467	11.9	0.11213
3	2	10.3333	43.244	33.955	42.7013	1.27357	12.4	0.111409
3	2	10.4333	43.2351	34.0166	42.4362	1.271	12.9	0.104198
3	2	10.5333	43.2175	34.0248	42.1439	1.27018	13.2	0.0980685
3	2	10.6333	43.3612	34.1137	41.7728	1.27108	13.6	0.0930208
3	2	10.7333	43.6169	34.2853	41.1902	1.27218	13.9	0.090497
3	2	10.8333	43.5888	34.2379	41.4232	1.27311	14.3	0.0897759
3	2	10.9667	43.3215	34.0589	41.7175	1.27196	14.7	0.0876127
3	2	11.0667	43.0133	33.8637	42.1418	1.27019	15.4	0.0912181
3	2	11.1667	43.0668	33.8947	42.4966	1.27061	15.7	0.0886943
3	2	11.2667	43.1939	34.0046	42.1659	1.27024	16.1	0.0847283
3	2	11.3667	43.1887	34.021	41.8299	1.26947	16.4	0.0789596
3	2	11.4667	43.4024	34.1009	41.9894	1.27277	16.6	0.0767963
3	2	11.5667	43.4709	34.1227	42.2806	1.27396	17.1	0.0793201
3	2	11.7	43.2763	33.9989	42.4168	1.27287	17.3	0.0822045
3	2	11.8	42.9586	33.8676	42.3923	1.26843	17.7	0.0868916
3	2	11.9	42.654	33.6988	42.5194	1.26574	18	0.0894154
3	2	12	42.4383	33.6459	41.3116	1.26132	18.8	0.0897759
3	2	12.1	42.7547	33.8623	40.3856	1.2626	19.1	0.0829256
3	2	12.2	43.3423	34.1221	39.4847	1.27021	19.5	0.074633
3	2	12.3333	43.3497	34.0006	40.2644	1.27497	19.7	0.0645377
3	2	12.4667	42.9553	33.8239	40.8193	1.26997	20	0.0558846
3	2	12.5833	42.621	33.6804	41.5372	1.26545	20.2	0.0544424
3	2	12.6833	42.1974	33.5092	41.2097	1.25928	20.3	0.0569663
3	2	12.7833	42.1266	33.5378	40.7412	1.25609	20.6	0.0616533
3	2	12.8833	42.3981	33.6715	40.73	1.25917	20.8	0.0630955
3	2	12.9833	42.6481	33.7345	41.2068	1.26423	21	0.062735
3	2	13.1	42.7562	33.7555	41.1877	1.26664	21.6	0.0526397
3	2	13.2	42.829	33.827	41.0378	1.26612	21.8	0.0493948
3	2	13.3	42.8484	33.8427	40.9713	1.2661	22	0.0450682
3	2	13.4	43.0018	33.8872	41.702	1.26897	22.1	0.0425444
3	2	13.5	43.0586	33.9483	42.1378	1.26836	22.3	0.0436261
3	2	13.6	43.19	34.0511	41.9881	1.26839	22.4	0.0432655
3	2	13.7	43.5022	34.1969	41.1028	1.27211	22.6	0.0432655
3	2	13.8167	43.4437	34.1801	40.0923	1.27102	22.9	0.038939
3	2	13.9167	43.3935	34.1279	40.3298	1.27149	23	0.0338913
3	2	14.0167	43.4735	34.1107	40.8659	1.27448	23	0.0284831
3	2	14.1167	43.5377	34.1198	41.4688	1.27602	23.2	0.0263199
3	2	14.2167	43.5541	34.1607	41.4283	1.27498	23.3	0.0255988
3	2	14.3167	43.7146	34.2158	41.7019	1.27761	23.5	0.0248777
3	2	14.4167	43.5034	34.0767	42.4537	1.27663	23.5	0.0248777
3	2	14.5333	43.2138	33.9311	43.2222	1.27358	23.6	0.0248777
3	2	14.6333	43.2409	33.9554	43.7439	1.27346	23.7	0.0216328
3	2	14.7333	43.4377	34.0141	43.9256	1.27705	23.9	0.0191089
3	2	14.8333	43.5268	34.0611	43.3066	1.2779	23.9	0.015864
3	2	14.9333	43.6002	34.1103	42.9207	1.27821	23.9	0.0183878
3	2	15.0333	43.583	34.0155	43.8045	1.28127	24	0.0219933
3	2	15.1333	43.4712	33.9022	44.4057	1.28225	24.1	0.0234355
3	2	15.25	43.3832	33.896	44.1881	1.27989	24.3	0.0230749
3	2	15.35	43.348	33.9781	43.8064	1.27576	24.3	0.0180273
3	2	15.45	43.3883	33.9995	44.1187	1.27615	24.3	0.0165851
3	2	15.55	43.4148	33.9516	44.6358	1.27873	24.5	0.0147824
3	2	15.65	43.5144	34.0464	44.0301	1.27809	24.5	0.015864
3	2	15.7667	43.6205	34.1398	43.3821	1.2777	24.5	0.0162246
3	2	15.8667					24.6	0.0147824
3	2	15.9717					24.7	0.0129797
3	2	16.0767					24.7	0.0108164
3	2	16.1817					24.8	0.00685037
3	2	16.2867					24.8	0.00685037
3	2	16.3917					24.8	0.00721092
3	2	16.4967					24.9	0.0100953
3	2	16.6017					24.9	0.0104558
3	2	16.7067					25	0.0144218
3	2	16.8117					25	0.0169457
3	2	16.9167					25.2	0.0176667
3	2	17.0217					25.2	0.015864
3	2	17.1267					25.3	0.0140613
3	2	17.2317					25.3	0.00612928
3	2	17.3367					25.3	-0.000721092
3	2	17.4417					25.4	-0.00288437
3	2	17.5467					25.2	-0.000360546
3	2	17.6517					25.1	0.0104558
3	2	17.7567					25.4	0.0137007
3	2	17.8617					25.4	0.011898
3	2	17.9667					25.5	0.00576873
3	2	18.0717					25.5	-0.00144218
3	1	0	70.4496	36.0163	54.4068	1.95605
3	1	0.1	70.4113	36.0343	55.5314	1.95401
4	1	0.183333	70.627	35.929	55.6255	1.96574
4	1	0.283333	71.627	35.6538	51.9459	2.00896
4	1	0.4	73.1056	35.4119	44.4953	2.06444
4	1	0.5	73.6299	35.6841	40.3167	2.06338
4	1	0.6	72.3607	36.1817	41.5202	1.99993
4	1	0.683333	71.0935	36.2006	44.5601	1.96388
4	1	0.783333	70.621	36.1073	47.2216	1.95587
4	1	0.883333	70.338	36.0479	48.9141	1.95123
4	1	0.966667	69.7633	36.0338	49.8098	1.93605
4	1	1.06667	69.3963	36.1365	50.4616	1.92039
4	1	1.16667	69.9593	36.445	50.8172	1.91959
4	1	1.25	70.7783	36.7064	50.8595	1.92823
4	1	1.35	70.9204	36.645	50.706	1.93534
4	1	1.45	70.4619	36.3762	49.4475	1.93703
4	1	2.01667	69.8236	36.0767	47.2738	1.93542
4	1	2.1	69.3468	36.1186	45.2461	1.91997
4	1	2.2	68.6607	36.7793	39.9467	1.86683
4	1	2.8	67.8233	37.5858	28.6566	1.80449	0	0
4	1	2.9	68.0931	37.5959	19.3041	1.81118	0	0
4	1	3.03333	69.1888	37.4297	18.2488	1.8485	0	0.0038476
4	1	3.11667	69.8634	37.3015	21.5494	1.87294	0	0.00577139
4	1	3.21667	70.189	37.3426	25.3644	1.8796	0	0.00865709
4	1	3.31667	70.5484	37.4706	28.3877	1.88277	0.2	0.00641266
4	1	3.4	70.9721	37.6094	30.7609	1.88709	0.1	0.00609203
4	1	3.5	71.609	37.9553	32.7141	1.88667	0.1	0.00416823
4	1	3.6	72.2861	38.4876	34.8769	1.87816	0.2	0.00160317
4	1	3.68333	72.5909	38.9163	37.393	1.86531	0.2	0.000320633
4	1	3.78333	72.6789	39.2404	39.5912	1.85214	0.1	-0.000320633
4	1	3.88333	72.9414	39.5834	40.886	1.84272	0.2	0.00160317
4	1	3.96667	73.4757	39.8553	41.7751	1.84356	0.2	0.0019238
4	1	4.06667	73.9672	39.9525	42.813	1.85138	0.2	0.00224443
4	1	4.16667	74.0741	39.8378	44.0202	1.8594	0.2	0.00128253
4	1	4.25	73.4247	39.5562	45.2707	1.85621	0.2	0.000641266
4	1	4.35	71.8248	39.2795	46.4483	1.82855	0.2	0.00128253
4	1	4.45	71.2697	39.6924	47.3041	1.79555	0.2	0.000961899
4	1	4.81667	74.6152	41.2871	47.4221	1.80723	0.3	0.00160317
4	1	4.91667	76.3053	41.5999	49.2171	1.83427	0.3	0.000961899
4	1	5.01667	71.9144	38.5682	56.2899	1.8646	0.2	0.0150698
4	1	5.13333	63.1787	33.3261	66.3959	1.89577	0.3	0.0493775
4	1	5.26667	59.2423	31.4885	68.6779	1.8814	1.1	0.172821
4	1	5.36667	60.1661	32.5744	66.3791	1.84704	2.1	0.220275
4	1	5.46667	61.7075	33.609	65.8185	1.83604	3.4	0.234062
4	1	5.55	62.5956	34.0273	66.9829	1.83957	4.4	0.223161
4	1	5.65	62.9091	34.0831	68.7856	1.84576	5.3	0.210015
4	1	5.75	62.9654	34.0462	70.439	1.84941	6.3	0.196869
4	1	5.83333	62.9998	34.0703	71.7826	1.84911	7	0.192059
4	1	5.93333	63.1252	34.2017	73.5156	1.84568	7.9	0.192059
4	1	6.03333	63.3718	34.4696	76.0139	1.83848	8.7	0.196227
4	1	6.26667	63.658	34.8383	78.4895	1.82724	10.5	0.206808
4	1	6.35	63.831	35.1465	79.732	1.81614	11.5	0.211938
4	1	6.45	63.9547	35.3504	80.0023	1.80917	12.4	0.222519
4	1	6.55	64.1287	35.4913	80.1071	1.80688	13.4	0.246567
4	1	6.63333	64.356	35.6441	80.0877	1.80552	14.5	0.281195
4	1	6.73333	64.5556	35.8489	79.9587	1.80077	15.8	0.322557
4	1	6.83333	64.5583	36.0049	79.8087	1.79304	17.3	0.357506
4	1	6.91667	64.2602	36.1513	77.9244	1.77754	19.1	0.382836
4	1	7.08333	64.05	36.409	73.6374	1.75918	22.6	0.404639
4	1	7.18333	64.307	36.6747	71.2155	1.75344	24.6	0.410731
4	1	7.28333	64.787	36.7609	71.6592	1.76239	26.4	0.408166
4	1	7.36667	65.1838	36.8254	73.3503	1.77008	28.2	0.402074
4	1	7.46667	65.3512	37.0503	75.1028	1.76385	30	0.390852
4	1	7.55	65.3617	37.3742	76.1221	1.74884	31.7	0.380591
4	1	7.65	65.2619	38.0296	75.9843	1.71609	33.3	0.366484
4	1	7.75	65.3104	38.9977	75.6342	1.67472	35	0.345642
4	1	7.85	65.347	39.4695	76.0861	1.65564	36.6	0.31422
4	1	7.93333	64.6812	39.3075	76.3403	1.64552	37.9	0.276706
4	1	8.03333	63.4764	38.9354	75.8609	1.6303	38.9	0.240154
4	1	8.15	63.0153	38.8065	77.1651	1.62383	39.9	0.213862
4	1	8.25	63.1699	38.8646	78.4708	1.62539	40.8	0.197831
4	1	8.33333	63.5533	39.0286	78.1951	1.62838	41.7	0.190456
4	1	8.43333	63.7317	39.0604	77.938	1.63162	42.5	0.189815
4	1	8.53333	63.0692	38.6745	77.9047	1.63077	43.3	0.201678
4	1	8.63333	61.7175	37.9347	77.321	1.62694	44.1	0.234703
4	1	8.71667	60.5053	37.2008	77.3756	1.62645	45.1	0.290494
4	1	8.86667	60.1612	36.843	78.4365	1.63291	46.5	0.357826
4	1	8.96667	60.4345	36.8258	79.432	1.64109	48.4	0.416502
4	1	9.06667	60.8053	36.9223	80.0862	1.64685	50.5	0.458185
4	1	9.15	61.0011	37.0199	80.6404	1.64779	52.6	0.48127
4	1	9.25	61.0364	37.1709	81.1837	1.64205	54.8	0.489607
4	1	9.35	61.0469	37.2941	81.7849	1.6369	57.1	0.492172
4	1	9.43333	61.1138	37.2951	82.7222	1.63865	59.3	0.489607
4	1	9.53333	61.2178	37.2521	83.5568	1.64334	61.4	0.484476
4	1	9.63333	61.2827	37.225	84.0662	1.64628	63.6	0.47101
4	1	9.71667	61.3259	37.1971	84.8155	1.64868	65.8	0.442153
4	1	9.81667	61.3565	37.1859	85.7558	1.64999	67.7	0.397585
4	1	9.91667	61.3255	37.22	86.5862	1.64765	69.4	0.344039
4	1	10	61.2633	37.2736	86.9583	1.64361	70.7	0.289852
4	1	10.1	61.2857	37.268	87.4425	1.64446	71.9	0.252338
4	1	10.2	61.339	37.2218	88.0701	1.64793	72.9	0.226046
4	1	10.3	61.3607	37.2099	88.7697	1.64904	73.8	0.21258
4	1	10.3833	61.3382	37.2207	89.2924	1.64796	74.7	0.204564
4	1	10.4833	61.2877	37.1925	89.5993	1.64785	75.6	0.198792
4	1	10.5833	61.2427	37.1674	90.0357	1.64775	76.5	0.196227
4	1	10.6833	61.1875	37.2327	89.935	1.64338	77.3	0.185326
4	1	10.7833	61.2649	37.5123	88.9277	1.63319	78.2	0.168653
4	1	10.9	61.7666	38.0014	88.5221	1.62538	79.4	0.101961
4	1	11	62.3746	38.3387	88.6934	1.62694	79.8	0.0743869
4	1	11.0833	62.8359	38.4827	88.2283	1.63283	80.1	0.0570727
4	1	11.1833	63.5	38.6147	87.0332	1.64445	80.2	0.054187
4	1	11.2833	63.5895	38.7513	87.4031	1.64096	80.5	0.0702186
4	1	11.3833	63.6525	39.5231	86.9051	1.61051	80.7	0.109977
4	1	11.4833	63.5413	40.1591	86.7632	1.58224	81	0.179554
4	1	11.5667	63.4588	40.2761	88.1836	1.5756	82	0.266125
4	1	11.6667	63.2572	40.14	88.9777	1.57591	83.6	0.342757
4	1	11.85	63.1523	40.0948	89.4568	1.57507	85.4	0.397264
4	1	11.95	63.1446	39.9137	91.0746	1.58203	87.3	0.419709
4	1	12.05	63.0735	39.7707	92.0043	1.58593	89.3	0.427404
4	1	12.1333	63.0851	39.8008	91.8255	1.58502	91.1	0.42548
4	1	12.2333	63.1378	39.9214	91.5432	1.58155	93	0.42548
4	1	12.3333	63.2316	39.997	91.8515	1.58091	95.1	0.415861
4	1	12.4333	63.3415	40.0337	91.5409	1.5822	96.6	0.394379
4	1	12.5333	63.5623	40.0587	92.7832	1.58673	98.8	0.362315
4	1	12.6167	63.7769	40.0511	95.7574	1.59239	100.2	0.320633
4	1	12.7167	64.3087	40.0709	102.576	1.60487	101.3	0.289211
4	1	12.8167	64.7247	40.2277	106.49	1.60896	102.7	0.255224
4	1	12.9167	65.0466	40.4114	108.197	1.60961	103.7	0.229573
4	1	13.0167	65.159	40.5235	108.711	1.60793	104.6	0.197831
4	1	13.1	65.1245	40.5254	109.681	1.607	105.5	0.165126
4	1	13.2	65.1586	40.4513	111.989	1.61079	106.3	0.130818
4	1	13.3	64.9632	40.5088	111.326	1.60368	106.6	0.102282
4	1	13.4	64.9267	40.5777	110.783	1.60006	107.1	0.0840058
4	1	13.5	65.0282	40.5669	111.878	1.60299	107.3	0.0692567
4	1	13.5833	64.9963	40.5456	111.704	1.60304	107.6	0.0596377
4	1	13.6833	64.8551	40.6024	110.293	1.59732	108	0.0496981
4	1	13.7833	64.7966	40.5504	110.242	1.59793	108	0
4	1	13.8833	64.7359	40.5043	109.617	1.59825	108.2	0
4	1	13.9833	64.6963	40.5476	108.622	1.59556	108.4	0
4	1	14.0833	64.6462	40.6251	107.4	1.59129	108.7	0
4	1	14.1833	64.5705	40.6363	106.602	1.58899
4	1	14.2833	64.5422	40.6438	106.344	1.588
4	1	14.3833	64.4476	40.5968	106.085	1.5875
4	1	14.4833	64.4112	40.5714	104.373	1.5876
4	1	14.5833	64.4748	40.6813	101.786	1.58488
4	1	14.6833	64.5404	40.7398	102.185	1.58421
4	1	14.7833	64.7811	40.7795	106.592	1.58857
4	1	14.8833	65.0445	40.817	110.548	1.59356
4	1	14.9833	65.2008	40.8292	112.978	1.59691
4	1	15.0833	65.2605	40.7845	114.845	1.60013
4	1	15.1833	65.3771	40.7409	115.159	1.6047
4	1	15.2833	65.3747	40.7161	113.539	1.60562
4	1	15.3833	65.2689	40.6336	113.179	1.60628
4	1	15.4833	65.189	40.5424	113.965	1.60792
4	1	15.5833	64.9393	40.463	113.637	1.6049
4	1	15.6833	64.7466	40.4863	113.434	1.59922
4	1	15.7833	64.6711	40.7212	112.058	1.58814
4	1	15.8833	64.8335	40.8555	110.472	1.5869
4	1	15.9833	64.8276	40.8769	108.613	1.58592
4	1	16.0833	64.6319	40.8584	106.317	1.58185
4	1	16.1833	64.473	40.8373	104.004	1.57878
4	1	16.2833	64.2686	40.8421	101.968	1.57359
4	1	16.3833	64.2273	40.7803	102.157	1.57496
4	1	16.4833	64.135	40.7315	102.728	1.57458
4	1	16.5833	64.1145	40.8882	102.081	1.56804
4	1	16.6833	64.1087	40.9973	101.463	1.56373
4	1	16.7833	64.0493	41.1102	100.995	1.55799
4	2	0	53.088	33.9481	35.005	1.5638
4	2	0.1	53.1131	33.5112	37.0218	1.58494
4	2	0.2	53.2622	33.231	39.4607	1.60279
4	2	0.283333	53.3204	33.3756	41.4361	1.59759
4	2	0.416667	52.998	34.1084	41.9377	1.55381
4	2	0.616667	52.9135	35.0485	41.2467	1.50972
4	2	0.716667	53.251	35.4976	41.6446	1.50013
4	2	0.816667	53.69	35.615	43.0578	1.50751
4	2	0.9	53.9939	35.6736	44.4348	1.51355
4	2	1	54.1488	35.6832	45.3289	1.51749
4	2	1.1	54.0606	35.2016	46.1243	1.53574
4	2	1.2	53.599	33.5853	47.4891	1.5959
4	2	1.28333	52.9515	31.2798	49.7361	1.69284
4	2	1.38333	52.7495	30.2031	51.9774	1.74649
4	2	1.48333	53.0228	30.6073	53.158	1.73236
4	2	1.6	53.2903	31.9791	53.0353	1.66641
4	2	1.7	53.6582	33.7132	53.297	1.59161
4	2	1.78333	54.0411	34.078	52.1057	1.58581
4	2	1.88333	54.2085	33.5897	48.8974	1.61384
4	2	1.98333	54.0753	34.0658	45.1809	1.58738
4	2	2.2	53.9073	35.183	42.2352	1.5322
4	2	2.28333	53.849	35.5732	41.4057	1.51375
4	2	2.38333	53.909	35.2655	41.5135	1.52866
4	2	2.85	54.0199	34.8115	41.4614	1.55179
4	2	2.95	54.2144	34.7396	41.1706	1.56059
4	2	3.05	54.458	34.9549	40.6802	1.55795
4	2	3.13333	54.6383	35.113	40.4938	1.55607
4	2	3.23333	54.7146	35.1405	40.6016	1.55703
4	2	3.33333	54.738	35.0984	40.6702	1.55956
4	2	3.43333	54.697	34.9588	40.7445	1.56461
4	2	3.51667	54.5683	34.6781	41.173	1.57357
4	2	3.61667	54.3448	34.2643	41.9308	1.58605
4	2	3.71667	54.117	33.8403	42.5994	1.59919
4	2	3.8	53.8574	33.566	43.2848	1.60452
4	2	3.9	53.5507	33.3952	43.8353	1.60354
4	2	4	53.3761	33.2798	44.1787	1.60386
4	2	4.08333	53.324	33.2113	44.4619	1.6056
4	2	4.18333	53.3862	33.2027	44.8025	1.60789
4	2	4.28333	53.4008	33.1913	45.0527	1.60888
4	2	4.38333	53.442	33.2223	45.1345	1.60862
4	2	4.46667	53.4895	33.2514	45.2077	1.60864
4	2	4.56667	53.5485	33.291	45.3037	1.6085
4	2	4.66667	53.6081	33.3068	45.5971	1.60952
4	2	4.75	53.4689	33.209	46.0125	1.61007
4	2	4.85	53.2329	33.04	46.3913	1.61117
4	2	4.95	53.1387	32.9615	46.7302	1.61215
4	2	5.05	53.2289	32.9771	47.1251	1.61412
4	2	5.13333	53.2728	32.9781	47.4856	1.6154	0	0
4	2	5.23333	53.2385	32.9559	47.8083	1.61545	0	0
4	2	5.33333	53.2588	33.0065	48.0381	1.61359	0	0
4	2	5.41667	53.391	33.1725	48.0708	1.6095	0	0
4	2	5.51667	53.493	33.2477	48.1747	1.60892	0	0
4	2	5.61667	53.5124	33.2199	48.3978	1.61085	0	0
4	2	5.71667	53.4479	33.1914	48.6253	1.6103	0	0
4	2	5.8	53.3647	33.1638	49.1551	1.60912	0	0.00160895
4	2	5.9	53.3468	33.1051	50.2646	1.61144	0	0
4	2	6	53.3725	33.0683	51.2632	1.61401	0.1	0.000965371
4	2	6.1	53.4099	33.1137	51.6662	1.61293	0	0
4	2	6.18333	53.4489	33.1911	51.7797	1.61034	0.1	0
4	2	6.28333	53.4902	33.2421	51.9215	1.60911	0.1	0
4	2	6.38333	53.5694	33.2629	52.207	1.61048	0.1	0
4	2	6.46667	53.6224	33.238	52.5704	1.61329	0	0
4	2	6.56667	53.6253	33.2128	52.8283	1.6146	0	0
4	2	6.66667	53.603	33.2294	52.9633	1.61312	0	0.00225253
4	2	6.75	53.6293	33.286	53.072	1.61117	0.1	0
4	2	6.85	53.6439	33.2972	53.293	1.61107	0	0
4	2	6.95	53.6468	33.2691	53.6018	1.61251	0.1	0
4	2	7.05	53.7194	33.2453	53.7566	1.61585	0	-0.00032179
4	2	7.13333	53.7378	33.2088	53.6258	1.61818	0	0
4	2	7.23333	53.6001	33.1343	53.738	1.61766	0.1	0
4	2	7.33333	53.5024	33.1098	54.1927	1.61591	0.1	0.00128716
4	2	7.41667	53.4908	33.111	54.7803	1.6155	0.1	0.00032179
4	2	7.51667	53.4927	33.1123	55.2578	1.61549	0	0.00965371
4	2	7.61667	53.4893	33.1098	55.6675	1.61551	0.1	0.0463378
4	2	7.71667	53.5362	33.1237	56.112	1.61625	0.1	0.105869
4	2	7.8	53.625	33.1408	56.5855	1.6181	0.2	0.167975
4	2	7.9	53.6721	33.1672	57.1655	1.61823	1.8	0.197901
4	2	8	53.6497	33.2202	57.87	1.61497	3.3	0.204981
4	2	8.71667	53.6147	33.2301	58.5015	1.61344	11.7	0.337236
4	2	8.81667	53.683	33.2114	58.5438	1.6164	13.5	0.331122
4	2	8.9	53.7718	33.2332	58.3925	1.61802	14.8	0.313424
4	2	9	53.7334	33.4372	59.2919	1.60699	16.2	0.286072
4	2	9.1	53.6749	33.6703	60.5437	1.59413	17.3	0.250675
4	2	9.18333	53.6585	33.7714	61.2346	1.58888	18.4	0.217209
4	2	9.28333	53.6497	33.7809	61.5642	1.58817	19.4	0.180846
4	2	9.38333	53.577	33.7031	61.9593	1.58968	20	0.150276
4	2	9.46667	53.4825	33.5915	62.6419	1.59214	20.6	0.123246
4	2	9.56667	53.507	33.5137	63.6715	1.59657	21.1	0.104904
4	2	9.68333	53.6175	33.6359	64.5117	1.59405	21.5	0.0971807
4	2	9.78333	53.7735	33.9415	64.8482	1.5843	21.8	0.0962154
4	2	9.88333	53.8951	34.1556	65.2377	1.57793	22.3	0.0962154
4	2	9.96667	54.0281	34.2203	65.8334	1.57883	22.7	0.0939628
4	2	10.0667	54.1541	34.2285	66.537	1.58213	23.2	0.0897795
4	2	10.1667	54.2172	34.273	66.8764	1.58192	23.5	0.0859181
4	2	10.25	54.1946	34.3083	66.9978	1.57963	23.9	0.0852745
4	2	10.35	54.1114	34.2885	67.2019	1.57812	24.2	0.0865616
4	2	10.45	54.067	34.1925	67.8277	1.58125	24.7	0.0888142
4	2	10.55	54.0972	34.1362	68.4236	1.58475	25.1	0.0865616
4	2	10.65	54.1634	34.1418	68.7035	1.58643	25.5	0.0852745
4	2	10.7333	54.1301	34.1133	68.9005	1.58677	25.8	0.0823784
4	2	10.8333	53.9569	34.0387	69.181	1.58516	26.1	0.0836655
4	2	10.9333	53.9292	34.1709	69.003	1.57822	26.5	0.0859181
4	2	11.0333	54.0441	34.2542	68.8404	1.57773	27	0.0965371
4	2	11.1167	53.9692	34.1753	69.1472	1.57919	27.4	0.132899
4	2	11.2167	54.0103	34.1932	69.3722	1.57956	27.7	0.200797
4	2	11.3167	53.9144	34.1625	69.7582	1.57817	28.6	0.300552
4	2	11.4167	53.8168	34.0988	70.0026	1.57826	30.4	0.39001
4	2	11.5167	53.9356	34.2003	69.6777	1.57705	32.6	0.456621
4	2	11.6	54.7438	34.5777	64.6755	1.58321	34.8	0.486547
4	2	11.7	55.3863	33.4233	60.9779	1.65712	36.9	0.495236
4	2	11.8	55.2842	33.5308	61.7899	1.64876	39.2	0.493305
4	2	11.9	55.1173	34.4179	64.2807	1.60141	41.5	0.483007
4	2	12	55.0294	34.8849	66.5458	1.57746	43.5	0.459839
4	2	12.0833	55.0792	34.9964	67.8702	1.57385	45.6	0.420902
4	2	12.1833	54.8253	34.9271	68.6404	1.56971	47.6	0.365232
4	2	12.2833	54.617	34.9044	68.8655	1.56476	49	0.304092
4	2	12.3833	54.5808	34.9248	68.9018	1.56281	50.2	0.245204
4	2	12.4833	54.648	34.8671	69.3481	1.56732	51	0.198867
4	2	12.5667	54.5077	34.8199	69.6064	1.56542	51.7	0.165079
4	2	12.6667	54.0063	34.626	69.7504	1.5597	52.4	0.144162
4	2	12.7667	53.5556	34.3562	69.853	1.55883	53	0.131934
4	2	12.8667	53.3068	34.3874	69.0997	1.55019	53.6	0.121959
4	2	12.9667	53.1913	34.408	68.6435	1.5459	54	0.114879
4	2	13.05	52.9639	34.2908	68.4763	1.54455	54.6	0.107478
4	2	13.15	52.8506	34.2964	68.0079	1.54099	55	0.100399
4	2	13.25	52.6901	34.2232	67.9118	1.5396	55.4	0.099755
4	2	13.35	52.4116	34.1191	67.8046	1.53614	55.8	0.10072
4	2	13.45	52.2256	34.0158	68.142	1.53533	56.3	0.106834
4	2	13.55	52.1562	33.9635	68.4184	1.53565	56.8	0.106513
4	2	13.65	52.5474	34.042	68.8309	1.5436	57.3	0.106191
4	2	13.7333	52.6534	33.9525	69.262	1.5508	57.8	0.101686
4	2	13.8333	52.2235	33.7072	69.3036	1.54933	58.2	0.102973
4	2	13.9333	52.1143	33.7407	68.9532	1.54455	58.7	0.102329
4	2	14.0333	52.464	34.0646	68.0001	1.54013	59.1	0.102651
4	2	14.1167	53.0847	34.4184	67.3202	1.54234	59.7	0.100399
4	2	14.2167	53.4444	34.5535	67.2646	1.54671	60	0.0962154
4	2	14.3167	53.5178	34.5753	67.2403	1.54786	60.5	0.0904231
4	2	14.4167	53.8285	34.6448	67.8477	1.55373	60.8	0.0846309
4	2	14.5167	53.7577	34.6444	67.4151	1.5517	61.2	0.0846309
4	2	14.6167	53.6507	34.5951	67.5299	1.55082	61.6	0.0849527
4	2	14.7167	53.7797	34.6062	68.2021	1.55405	61.9	0.0868834
4	2	14.8167	53.6847	34.5329	68.7033	1.5546	62.4	0.0846309
4	2	14.9167	53.5615	34.5755	68.565	1.54911	62.8	0.0827002
4	2	15.0167	53.6899	34.4155	70.9392	1.56005	63	0.0823784
4	2	15.1167	54.0167	34.5608	72.3743	1.56294	63.5	0.0820566
4	2	15.2167	53.966	34.6456	72.8997	1.55766	63.8	0.0804476
4	2	15.3167	53.8383	34.6848	72.6678	1.55222	64.2	0.0807694
4	2	15.4167	54.1658	34.7385	73.4919	1.55924	64.5	0.0781951
4	2	15.5167	53.7019	34.3594	75.1047	1.56294	64.8	0.0785169
4	2	15.6167	53.396	34.116	76.4759	1.56513	65.3	0.0769079
4	2	15.7167	53.5718	34.1869	76.7276	1.56703	65.6	0.075299
4	2	15.8167	53.7597	34.2686	76.8379	1.56877	65.9	0.0714375
4	2	15.9167	53.7888	34.3869	75.6356	1.56422	66.2	0.0688632
4	2	16.0167	53.7752	34.3557	75.3875	1.56525	66.7	0.0624274
4	2	16.1167	53.9787	34.4215	75.2534	1.56817	67.1	0.0617838
4	2	16.2167	53.8845	34.2992	75.7785	1.57101	67.3	0.0611402
4	2	16.3167	53.6071	34.0997	76.1317	1.57207	67.7	0.0588877
4	2	16.4167	53.6647	34.1685	75.4965	1.57059	67.9	0.0530954
4	2	16.5167	53.985	34.3653	74.7866	1.57092	68.1	0
4	2	16.6167	53.4878	34.0827	74.825	1.56935	68.3	0
4	2	16.7333	53.4719	34.1523	74.2284	1.56569	68.6	0
4	2	16.8333	53.9839	34.4654	73.4579	1.56632
4	2	16.9333	54.4582	34.7662	72.571	1.56641
4	2	17.0333	54.3501	34.7327	72.4533	1.56481
4	2	17.1333	54.1739	34.6104	72.6711	1.56525
4	2	17.2333	54.3675	34.6775	72.996	1.5678
4	2	17.3333	54.3112	34.7685	72.1844	1.56208
4	2	17.4333	54.3899	34.7811	72.3372	1.56378
4	2	17.5333	54.2828	34.6986	72.7662	1.56441
4	2	17.6333	53.982	34.3207	74.4026	1.57287
4	2	17.7333	53.5544	34.0257	75.0714	1.57394
4	2	17.85	53.6697	33.9446	76.2491	1.5811
4	2	17.95	53.7761	34.1476	75.1798	1.57481
4	2	18.05	53.9427	34.2301	74.6634	1.57589
4	2	18.15	54.1678	34.4886	73.8535	1.5706
4	2	18.25	54.5202	34.7296	73.2982	1.56985
4	2	18.35	54.7075	34.8429	73.0556	1.57012
4	2	18.45	54.2299	34.6727	72.8248	1.56405
4	2	18.55	53.6479	34.4107	72.99	1.55905
4	2	18.65	53.0995	34.1071	73.5739	1.55685
4	2	18.75	52.6669	33.9994	72.889	1.54905
4	2	18.85	52.5996	33.9096	73.3515	1.55117
4	2	18.95	52.4004	33.5027	75.077	1.56406
4	2	19.05	52.1338	33.3433	74.573	1.56354
4	2	19.15	51.9475	33.3507	73.5625	1.55761
4	2	19.25	51.8096	33.4137	72.6311	1.55055
4	2	19.4	52.0105	33.6502	71.4704	1.54562
4	2	19.5	52.284	33.7824	71.3021	1.54767
4	2	19.6167	52.6848	33.9532	71.2964	1.55169
4	2	19.7167	53.0045	34.0993	71.0138	1.55441
4	2	19.8167	53.0346	34.0692	71.4721	1.55667
4	2	19.9167	53.0771	34.0769	71.7309	1.55757
4	2	20.0167	53.164	34.0574	72.2547	1.56101
4	2	20.1167	53.2641	34.1536	71.998	1.55954
4	2	20.2167	53.3043	34.256	71.3997	1.55605
4	2	20.3167	53.3962	34.3301	71.245	1.55538
4	2	20.4167	53.5236	34.2068	72.474	1.56471
4	2	20.5167	53.6313	34.2969	72.3736	1.56373
4	2	20.65	53.66	34.0929	71.2312	1.57393
4	2	20.75	53.5558	33.7661	68.5487	1.58608
4	2	20.85	53.5246	33.9586	68.9668	1.57617
4	2	20.95	53.7407	34.3229	70.0775	1.56574
4	2	21.05	53.5861	34.2993	70.7058	1.56231
5	1	0	49.7283	38.9567	17.9181	1.2765
5	1	0.1	50.4352	39.2987	18.1958	1.28338
5	1	0.2	51.5233	39.9019	18.4369	1.29125
5	1	0.283333	52.5895	40.5149	19.3512	1.29803
5	1	0.383333	53.3834	40.6455	23.5069	1.31339
5	1	0.483333	54.3338	40.1292	34.9912	1.35397
5	1	3.95	55.3267	39.3268	50.9412	1.40685
5	1	4.05	55.8066	38.885	59.8818	1.43517
5	1	4.13333	55.9246	38.849	61.8184	1.43954
5	1	4.23333	55.9963	38.9411	61.4087	1.43798
5	1	4.33333	56.0751	38.9717	61.4423	1.43886
5	1	4.41667	56.1294	38.9939	61.9785	1.43944
5	1	4.51667	56.1387	39.0586	62.6307	1.4373
5	1	4.61667	56.1237	39.1585	63.3239	1.43325
5	1	4.7	56.2584	39.209	63.5291	1.43483
5	1	4.8	56.9197	38.6268	61.6398	1.47358
5	1	4.9	58.3262	36.4057	55.7394	1.60212
5	1	5	59.2338	32.7862	48.4127	1.80666
5	1	5.08333	58.7641	30.1744	47.4986	1.94748	0	0
5	1	5.18333	57.6065	28.8784	52.9293	1.9948	0	0
5	1	5.28333	56.0473	27.9821	60.9097	2.00297	0	0
5	1	5.36667	54.8411	27.3835	67.0335	2.0027	0	0
5	1	5.46667	54.1774	27.0367	70.4391	2.00385	0	0
5	1	5.56667	53.5656	26.6609	73.632	2.00914	0	0
5	1	5.66667	52.7034	26.1855	77.303	2.0127	0	0
5	1	5.75	51.7014	25.7014	80.8033	2.01162	0	0
5	1	5.85	50.5622	25.2272	83.9158	2.00427	0	0
5	1	5.95	49.3688	24.796	86.4934	1.991	0	0
5	1	6.03333	48.558	24.5017	88.9055	1.98182	0	0
5	1	6.13333	47.8106	24.2531	91.5596	1.97132	0	0
5	1	6.23333	46.9898	24.0289	94.4008	1.95555	0	0
5	1	6.33333	46.4531	23.8944	96.4571	1.9441	0	0
5	1	6.41667	46.229	23.8158	97.7468	1.9411	0	0.00402447
5	1	6.51667	46.0852	23.7702	98.5187	1.93878	0	0.0184455
5	1	6.61667	45.8769	23.721	99.2327	1.93402	0	0.0422569
5	1	6.7	45.6355	23.6815	99.9588	1.92705	0.3	0.0754588
5	1	6.8	45.464	23.6644	100.898	1.9212	0.8	0.102624
5	1	6.9	45.4156	23.6651	101.952	1.9191	1.2	0.119728
5	1	7	45.5821	23.7334	103.177	1.92059	1.8	0.11738
5	1	7.08333	45.9635	23.9414	104.599	1.91983	2.3	0.102289
5	1	7.18333	46.2703	24.2022	106.189	1.91182	2.9	0.073782
5	1	7.28333	46.2799	24.3362	107.809	1.90169	3	0.0429277
5	1	7.36667	46.0492	24.3794	109.023	1.88886	3.1	0.0184455
5	1	7.46667	45.8237	24.3571	110.243	1.88132	3.1	0.00402447
5	1	7.56667	45.7132	24.2866	111.628	1.88224	3.1	0.00637208
5	1	7.66667	45.669	24.2203	112.842	1.88556	3.1	0.014421
5	1	7.75	45.6833	24.162	113.929	1.89071	3.1	0.031525
5	1	7.85	45.7454	24.1621	114.727	1.89327	3.4	0.0503059
5	1	7.95	45.6717	24.2194	115.001	1.88575	3.5	0.068416
5	1	8.05	45.5549	24.2452	115.381	1.87893	3.9	0.0875322
5	1	8.13333	45.4885	24.2275	116.093	1.87756	4.3	0.101618
5	1	8.23333	45.3581	24.2155	116.854	1.8731	4.8	0.115033
5	1	8.33333	45.2362	24.1909	117.786	1.86996	5.3	0.120063
5	1	8.41667	45.1689	24.1526	119.089	1.87014	5.9	0.122411
5	1	8.51667	45.0614	24.1511	120.383	1.86582	6.5	0.120734
5	1	8.61667	44.9808	24.1847	121.319	1.85988	6.9	0.115704
5	1	8.71667	44.9417	24.2146	122.148	1.85598	7.4	0.110673
5	1	8.8	44.9536	24.2803	123.027	1.85144	7.8	0.102959
5	1	8.9	45.0964	24.3588	123.958	1.85134	8.3	0.101953
5	1	9	45.2487	24.4179	124.736	1.85309	8.7	0.0992703
5	1	9.1	45.0687	24.4484	125.09	1.84342	9.1	0.100612
5	1	9.18333	44.6934	24.4992	125.326	1.82428	9.6	0.100947
5	1	9.28333	44.5549	24.6355	125.826	1.80857	9.9	0.108661
5	1	9.38333	44.5067	24.762	126.022	1.79738	10.5	0.128783
5	1	9.48333	44.4034	24.7873	126.152	1.79137	10.8	0.171711
5	1	9.56667	44.4119	24.7802	126.396	1.79223	11.7	0.223693
5	1	9.66667	44.4475	24.778	126.719	1.79383	12.9	0.27031
5	1	9.76667	44.4926	24.7874	127.83	1.79497	14.2	0.300494
5	1	9.86667	44.51	24.8023	128.619	1.79459	15.5	0.307201
5	1	9.95	44.3669	24.8619	127.298	1.78453	16.9	0.300829
5	1	10.05	44.3199	24.9467	125.695	1.77658	18.2	0.28339
5	1	10.15	44.3208	24.9524	125.797	1.77621	19.2	0.266621
5	1	10.25	44.0145	24.8765	126.527	1.76932	20.5	0.254548
5	1	10.3333	43.4777	24.7221	127.472	1.75865	21.5	0.246499
5	1	10.4333	43.0943	24.6083	127.496	1.75121	22.4	0.242474
5	1	10.5333	42.9821	24.6746	125.273	1.74196	23.5	0.239121
5	1	10.6333	43.1005	24.8581	121.841	1.73386	24.5	0.237108
5	1	10.7167	43.2713	25.0126	119.814	1.72998	25.4	0.227718
5	1	10.8167	43.241	25.0399	120.008	1.72688	26.6	0.201894
5	1	10.9167	43.1088	24.9241	121.934	1.7296	27.6	0.153265
5	1	11.0167	42.9292	24.7577	124.157	1.73397	28	0.101953
5	1	11.1167	42.6565	24.6168	125.557	1.73282	28.3	0.0680806
5	1	11.2	42.5423	24.5333	125.987	1.73406	28.2	0.0744527
5	1	11.3	42.7438	24.6175	122.59	1.73632	28.4	0.110338
5	1	11.4	43.1481	24.8206	114.243	1.7384	29.1	0.152259
5	1	11.5	43.7433	24.924	109.728	1.75507	30.1	0.16668
5	1	11.5833	44.1759	24.872	111.852	1.77613	30.9	0.149241
5	1	11.6833	44.1669	24.7538	115.606	1.78425	31.4	0.115033
5	1	11.7833	44.0184	24.6107	119.384	1.78859	31.9	0.0831724
5	1	11.8833	43.8553	24.4366	122.01	1.79466	32	0.0637208
5	1	11.9667	43.6009	24.2636	124.388	1.79697	32.3	0.0543303
5	1	12.0667	43.4754	24.1284	127.797	1.80183	32.6	0.0479583
5	1	12.1667	43.4844	24.0596	131.041	1.80736	32.7	0.045946
5	1	12.2667	43.4007	24.079	132.433	1.80243	32.9	0.0446045
5	1	12.35	43.4198	24.1587	132.148	1.79728	33.1	0.0419216
5	1	12.45	43.5578	24.2756	131.033	1.7943	33.2	0.0399093
5	1	12.55	43.5744	24.4132	129.054	1.78487	33.4	0.0372263
5	1	12.6333	43.6439	24.4738	128.584	1.78329	33.6	0.0352141
5	1	12.7333	43.7922	24.47	129.649	1.78962	33.7	0.0338726
5	1	12.8333	43.7814	24.4683	130.064	1.78932	33.9	0.0311896
5	1	12.9333	43.6168	24.5854	128.283	1.7741	33.9	0.0258237
5	1	13.0333	43.3533	24.5908	129.288	1.76299	34	0.0234761
5	1	13.1167	43.4205	24.4262	133.257	1.77762	34.2	0.0194516
5	1	13.2167	43.3605	24.3489	134.315	1.7808	34.2	0.0194516
5	1	13.3167	42.88	24.3432	130.753	1.76148	34.3	0.0147564
5	1	13.4167	42.5072	24.1882	129.791	1.75735	34.4	0.0147564
5	1	13.5167	42.8909	24.2712	130.86	1.76715	34.4	0.0130795
5	1	13.6167	44.0218	24.9746	118.944	1.76266	34.4	0.0134149
5	1	13.7	44.9087	25.5624	107.758	1.75683	34.6	0.0150918
5	1	13.8	45.3939	25.6208	108.221	1.77176	34.6	0.019787
5	1	13.9	45.6016	25.8576	108.878	1.76357	34.6	0.0261591
5	1	14	49.83	32.2577	88.246	1.54475	34.8	0.0325311
5	1	14.1	52.7472	33.7139	65.7082	1.56455	35	0.0328665
5	1	14.1833	52.8789	30.341	58.2435	1.74282	35.1	0.0271652
5	1	14.2833	51.3997	27.8068	60.2369	1.84846	35.2	0.019787
5	1	14.3833	50.3235	27.1771	63.2102	1.85169	35.3	0.0147564
5	1	14.4833	49.9543	27.08	65.4011	1.84469	35.3	0.0127442
5	1	14.5833	50.448	28.2311	63.1158	1.78697	35.4	0.011738
5	1	14.6778					35.4	0.011738
5	1	14.7754					35.5	0.0103965
5	1	14.873					35.6	0.00838431
5	1	14.9706					35.5	0.00503059
5	1	15.0683					35.5	0.00503059
5	1	15.1659					35.6	0.00335373
5	1	15.2635					35.6	0
5	1	15.3611					35.6	0
5	1	15.4587					35.6	0
5	1	15.5563					35.7	0
5	2	0	49.499	33.7416	57.5082	1.467
5	2	0.1	49.6357	34.3729	59.7301	1.44403
5	2	0.2	49.728	34.994	63.1587	1.42104
5	2	0.3	49.9128	35.3551	65.644	1.41175
5	2	0.383333	50.2832	35.6373	66.5034	1.41097
5	2	0.483333	50.5502	35.7582	67.9015	1.41367
5	2	0.583333	50.7399	35.7509	70.2035	1.41926
5	2	0.683333	50.9464	35.8386	72.0913	1.42155
5	2	0.766667	51.0714	35.9778	72.9565	1.41953
5	2	0.866667	51.2431	36.1354	72.47	1.41808
5	2	0.966667	51.5208	36.2625	71.9879	1.42077
5	2	1.05	51.8052	36.3817	71.8891	1.42394
5	2	1.15	52.1086	36.5986	71.1472	1.42379
5	2	1.25	52.3981	36.8497	70.2192	1.42194
5	2	1.35	52.6002	37.0144	70.0289	1.42108
5	2	1.43333	52.7833	37.0932	70.3245	1.42299
5	2	1.53333	53.0133	37.2156	70.4371	1.42449
5	2	1.63333	53.0753	37.3139	71.1007	1.4224
5	2	1.73333	53.0596	37.3764	71.4249	1.4196
5	2	1.81667	53.1	37.3786	71.2075	1.4206
5	2	1.91667	53.1884	37.3601	71.1921	1.42367
5	2	2.01667	53.2426	37.3636	71.9711	1.42499
5	2	2.1	53.2437	37.3874	73.0453	1.42411
5	2	2.2	53.2486	37.4049	73.86	1.42357
5	2	2.3	53.2688	37.4095	74.6551	1.42394
5	2	2.4	53.3005	37.4133	75.3264	1.42464
5	2	2.48333	53.3098	37.4239	75.842	1.42449
5	2	2.58333	53.2624	37.4128	76.2567	1.42364
5	2	2.68333	53.2053	37.369	76.5532	1.42378
5	2	2.76667	53.1227	37.3103	76.9086	1.42381
5	2	2.86667	52.9889	37.2152	77.5745	1.42385
5	2	2.96667	52.8928	37.0829	78.7487	1.42634
5	2	3.06667	52.9296	37.0308	79.1332	1.42934
5	2	3.15	52.9561	37.0638	79.0967	1.42878
5	2	3.25	52.921	37.1109	79.6477	1.42603
5	2	3.35	52.9642	37.1771	80.2814	1.42465
5	2	3.45	53.0093	37.1962	80.7007	1.42513
5	2	3.53333	52.9059	37.0944	81.3127	1.42625
5	2	3.63333	52.6917	36.9106	82.3457	1.42755
5	2	3.73333	52.5783	36.8674	83.2806	1.42615
5	2	3.83333	52.5913	36.9417	83.4759	1.42363
5	2	3.91667	52.6414	36.9584	82.7774	1.42434
5	2	4.01667	52.5921	36.8654	81.8211	1.4266
5	2	4.11667	52.5273	36.7786	82.5354	1.4282
5	2	4.2	52.4811	36.737	84.7189	1.42856
5	2	4.3	52.4394	36.7505	86.1812	1.4269
5	2	4.4	52.474	36.7687	86.8541	1.42714
5	2	4.5	52.3832	36.7068	87.1452	1.42707
5	2	4.58333	51.9724	36.476	87.2469	1.42484
5	2	4.68333	51.3447	36.0992	87.3723	1.42232
5	2	4.78333	50.6614	35.6517	87.8912	1.42101
5	2	4.88333	50.0869	35.2517	88.8521	1.42084
5	2	4.96667	49.6892	34.956	89.49	1.42148
5	2	5.06667	49.3346	34.7291	89.3985	1.42055
5	2	5.16667	48.8965	34.4993	89.2051	1.41732
5	2	5.25	48.4313	34.2933	88.7436	1.41227	0	0
5	2	5.35	48.0503	34.0665	89.3885	1.41049	0	0
5	2	5.45	48.1069	34.1563	89.9971	1.40844	0	0
5	2	5.55	48.6191	34.5788	90.0849	1.40604	0	0
5	2	5.63333	49.2658	35.0904	89.8023	1.40397	0	0
5	2	5.73333	49.8715	35.5097	89.039	1.40445	0	0
5	2	5.83333	50.3213	35.7609	88.7338	1.40716	0	0
5	2	5.93333	50.6241	35.8936	89.9246	1.41039	0	0
5	2	6.01667	50.8939	36.0015	92.7682	1.41366	0	0
5	2	6.11667	51.1597	36.124	95.9513	1.41623	0	0
5	2	6.21667	51.4616	36.3075	98.201	1.41738	0	0
5	2	6.31667	51.7992	36.5583	98.9679	1.41689	0.1	0.000332867
5	2	6.4	52.0434	36.8128	98.9008	1.41373	0	0.0116504
5	2	6.5	52.1396	36.9458	99.5994	1.41124	0	0.040277
5	2	6.6	52.1407	36.9309	100.732	1.41185	0	0.09287
5	2	6.7	52.1256	36.8789	101.688	1.41342	0.7	0.164769
5	2	6.78333	52.2311	36.9004	102.295	1.41546	1.6	0.231343
5	2	6.88333	52.3914	36.961	101.931	1.41748	2.8	0.286599
5	2	6.98333	52.4834	36.9873	101.077	1.41896	4.2	0.310565
5	2	7.06667	52.4825	37.0098	100.271	1.41807	5.5	0.324213
5	2	7.16667	52.501	37.0901	99.727	1.4155	7	0.329872
5	2	7.26667	52.5654	37.1674	99.7152	1.41429	8.4	0.342521
5	2	7.36667	52.633	37.2149	99.3016	1.4143	9.8	0.36915
5	2	7.45	52.6958	37.24	98.8081	1.41503	11.5	0.400439
5	2	7.55	52.7668	37.2518	99.0614	1.41649	13.3	0.437388
5	2	7.65	52.8246	37.2563	99.274	1.41787	15.2	0.458358
5	2	7.73333	52.8543	37.2627	98.6777	1.41842	17.3	0.460356
5	2	7.83333	52.8489	37.2905	97.6578	1.41722	19.5	0.448372
5	2	7.93333	52.8858	37.3127	97.0668	1.41737	21.2	0.440716
5	2	8.03333	52.9875	37.3107	96.8459	1.42017	22.8	0.458358
5	2	8.11667	53.0544	37.2918	96.4422	1.42268	24.9	0.493642
5	2	8.21667	53.0512	37.2519	96.0329	1.42412	27.3	0.536582
5	2	8.31667	53.0479	37.189	95.4155	1.42644	29.6	0.572199
5	2	8.41667	53.1095	37.1324	95.4562	1.43027	32.1	0.599161
5	2	8.5	53.2053	37.141	96.2422	1.43252	34.8	0.611477
5	2	8.6	53.2891	37.2567	97.2648	1.43032	37.5	0.606484
5	2	8.7	53.3662	37.4112	99.079	1.42648	40.3	0.594834
5	2	8.78333	53.4995	37.5764	101.074	1.42375	42.5	0.595833
5	2	8.88333	53.6466	37.698	101.804	1.42306	44.8	0.624459
5	2	8.98333	53.7412	37.7438	101.797	1.42384	47.8	0.662406
5	2	9.08333	53.7664	37.7399	101.911	1.42466	50.9	0.68604
5	2	9.16667	53.7385	37.7327	102.014	1.42419	53.9	0.687038
5	2	9.26667	53.6582	37.7317	101.853	1.4221	56.8	0.6664
5	2	9.36667	53.6102	37.7074	101.625	1.42174	59.7	0.624126
5	2	9.46667	53.5962	37.6774	102.394	1.4225	62.4	0.56188
5	2	9.55	53.6185	37.6537	103.631	1.42399	64.9	0.480328
5	2	9.65	53.7293	37.8003	102.9	1.4214	66.5	0.406098
5	2	9.75	53.8549	37.9688	100.641	1.4184	67.8	0.360162
5	2	9.85	53.7836	37.9802	97.9206	1.4161	69.2	0.340523
5	2	9.95	53.9539	38.0131	96.0915	1.41935	70.8	0.325877
5	2	10.0333	53.9564	37.8929	97.1174	1.42392	72.3	0.302909
5	2	10.1333	53.735	37.6959	99.2037	1.42548	73.5	0.266627
5	2	10.2333	53.6208	37.5223	99.5748	1.42904	74.5	0.230011
5	2	10.3333	53.4706	37.4457	98.2094	1.42795	75.4	0.201385
5	2	10.4333	53.3244	37.4197	97.2413	1.42503	76.2	0.183743
5	2	10.5167	53.0335	37.2665	96.1207	1.42309	76.9	0.179416
5	2	10.6167	53.0195	37.1299	97.0847	1.42794	77.6	0.183743
5	2	10.7167	52.9932	36.9633	97.5277	1.43367	78.4	0.191399
5	2	10.8167	53.057	37.0031	96.089	1.43385	79.4	0.193729
5	2	10.9167	53.0076	37.027	95.5585	1.43159	80.2	0.185074
5	2	11.0167	53.0794	36.9771	96.4682	1.43547	81	0.169762
5	2	11.1	53.3487	37.0357	95.8936	1.44047	81.7	0.151122
5	2	11.2	53.4633	37.1238	95.5901	1.44014	82.4	0.135477
5	2	11.3	53.4347	37.1849	94.9682	1.437	82.7	0.122495
5	2	11.4	53.5597	37.2625	94.807	1.43736	83.4	0.114174
5	2	11.5	53.6685	37.2782	95.6554	1.43968	83.8	0.106518
5	2	11.6	53.7235	37.2976	96.4099	1.4404	84.2	0.0988616
5	2	11.6833	53.7148	37.3245	95.1987	1.43913	84.6	0.0882098
5	2	11.7833	53.6767	37.2698	94.6187	1.44022	85	0.0762266
5	2	11.8833	53.6814	37.2563	93.8918	1.44087	85.3	0.0645763
5	2	11.9833	53.6662	37.1813	94.4974	1.44336	85.5	0.0532588
5	2	12.0833	53.7305	37.1435	94.861	1.44657	85.7	0.0469343
5	2	12.1833	53.7698	37.1396	94.9513	1.44777	86	0.040277
5	2	12.2667	53.7898	37.1059	96.1212	1.44963	86.1	0.0366154
5	2	12.3667	53.8338	37.1341	96.4346	1.44971	86.3	0.0309567
5	2	12.4667	53.7479	37.0686	95.6477	1.44995	86.3	0.0296252
5	2	12.5667	53.6448	37.0098	95.7571	1.44948	86.5	0.0316224
5	2	12.6667	53.6524	37.0761	95.1459	1.44709	86.7	0.0322881
5	2	12.7667	53.6259	37.0551	95.5196	1.44719	86.8	0.0299581
5	2	12.85	53.7293	37.0523	95.8069	1.45009	86.9	0.0233007
5	2	12.95	53.7537	36.9881	96.4165	1.45327	86.9	0.0183077
5	2	13.05	53.6962	36.9117	97.2851	1.45472	87	0.0153119
5	2	13.15	53.5692	36.7957	98.4119	1.45586	87.1	0.0156448
5	2	13.25	53.5051	36.7378	98.7319	1.4564	87.2	0.0166434
5	2	13.35	53.5883	36.8108	98.2325	1.45578	87.2	0.0169762
5	2	13.45	53.6353	36.8757	98.1162	1.45449	87.3	0.0153119
5	2	13.5333	53.6257	36.8427	99.0246	1.45553	87.3	0.0129818
5	2	13.6333	53.6013	36.7491	100.712	1.45857	87.4	0.012649
5	2	13.75	53.6318	36.7287	100.854	1.46022	87.5	0.0146462
5	2	13.85	53.6456	36.751	99.2514	1.4597	87.6	0.0163105
5	2	13.95	53.6793	36.7693	98.5966	1.4599	87.7	0.0146462
5	2	14.05	53.6512	36.7012	98.6551	1.46184	87.7	0.0119832
5	2	14.15	53.6046	36.6735	99.3706	1.46167	87.8	0.0113175
5	2	14.25	53.6402	36.7273	100.385	1.4605	87.8	0.00965315
5	2	14.35	53.6053	36.7441	100.144	1.45888	87.8	0.0103189
5	2	14.45	53.7442	36.8248	100.326	1.45945	87.9	0.00898742
5	2	14.55	53.9276	36.8918	100.283	1.46178	88	0.00665735
5	2	14.65	54.0014	36.8839	100.208	1.46409	87.9	0.00366154
5	2	14.75	53.8967	36.8246	100.024	1.46361	88	0.00366154
5	2	14.85	53.975	36.8275	99.6783	1.46562	88	0.00765595
5	2	14.95	53.978	36.8	100.074	1.46679	88	0.00998602
5	2	15.05	53.8788	36.7685	101.471	1.46535	88.1	0.0103189
5	2	15.15	53.8048	36.745	101.344	1.46428	88.2	0.00798882
5	2	15.25	53.8561	36.7602	100.706	1.46506	88.2	0.00632448
5	2	15.35	53.8893	36.8018	99.5387	1.46431	88.2	0.00532588
5	2	15.45	53.8921	36.788	100.722	1.46494	88.2	0.00798882
5	2	15.55	53.9316	36.7257	102.243	1.4685	88.3	0.00732308
5	2	15.65	53.9002	36.6688	102.637	1.46992	88.3	0.00665735
5	2	15.75	53.8627	36.6879	101.635	1.46813	88.3	0
5	2	15.85	53.6297	36.6813	100.378	1.46205	88.3	0
5	2	15.95	53.258	36.5148	101.278	1.45853	88.4	0
5	2	16.05	53.1931	36.4548	100.084	1.45915
5	2	16.15	53.4426	36.5257	98.2767	1.46315
5	2	16.25	53.6421	36.6347	97.7714	1.46424
5	2	16.35	53.8182	36.7609	97.436	1.46401
5	2	16.45	53.9779	36.8275	96.209	1.4657
5	2	16.55	54.0627	36.8211	96.4602	1.46825
5	2	16.6667	54.1201	36.8482	95.9545	1.46873
5	2	16.7667	54.0807	36.8484	94.9353	1.46766
5	2	16.8667	54.1627	36.8147	93.9353	1.47122
5	2	16.9667	54.2253	36.8963	93.9947	1.46967
5	2	17.0667	53.9988	36.8251	90.7692	1.46636
5	2	17.1667	53.8004	36.6519	91.6299	1.46787
5	2	17.2667	53.7955	36.6853	93.4702	1.4664
5	2	17.3667	53.7245	36.6779	95.5878	1.46477
5	2	17.4667	53.6908	36.5851	95.6867	1.46756
5	2	17.5667	53.3544	36.3729	96.803	1.46687
5	2	17.6667	53.4573	36.4746	95.68	1.4656
5	2	17.7667	53.7006	36.5938	92.3844	1.46748
5	2	17.8667	54.0113	36.6587	92.0849	1.47336
5	2	17.9667	54.0304	36.6106	95.3552	1.47581
5	2	18.0833	53.8205	36.5121	98.851	1.47405
5	2	18.1833	53.8656	36.5839	98.3948	1.47239
6	1	0	42.6565	24.087	61.3295	1.77093
6	1	0.1	42.7775	24.0159	61.0174	1.78121
6	1	0.2	43.0342	23.8658	62.0156	1.80317
6	1	0.283333	43.2092	23.6298	63.5861	1.82859
6	1	0.383333	42.887	23.429	63.6446	1.83051
6	1	0.483333	41.7986	23.1413	61.5905	1.80624
6	1	0.566667	40.7016	22.6941	59.6805	1.79349
6	1	0.666667	40.5268	22.5084	60.342	1.80052
6	1	0.766667	40.7214	22.6703	61.6785	1.79624
6	1	0.85	40.8173	22.8011	62.0786	1.79015
6	1	0.95	40.8363	22.8697	62.2101	1.78561
6	1	1.05	40.9119	23.0182	63.4272	1.77737
6	1	1.13333	41.0842	23.2542	64.9814	1.76675
6	1	1.23333	41.3484	23.5181	65.4368	1.75815
6	1	1.33333	41.2286	23.5641	65.1777	1.74963
6	1	1.41667	39.3821	22.5977	67.8412	1.74274
6	1	1.51667	34.4898	19.6871	78.2597	1.7519
6	1	1.95	29.2355	16.2065	92.9269	1.80394
6	1	2.06667	27.0501	14.6672	98.7985	1.84426
6	1	2.15	26.5555	14.352	97.1085	1.8503
6	1	2.25	26.7697	14.1519	96.935	1.89159
6	1	2.35	28.543	15.0105	96.5298	1.90153
6	1	2.43333	33.2279	18.3696	87.8606	1.80886
6	1	2.75	38.5295	22.3266	76.1785	1.72572
6	1	2.85	40.8846	24.0675	70.7454	1.69875
6	1	2.93333	41.3466	24.3004	69.8297	1.70148
6	1	3.03333	41.7976	24.4115	68.889	1.71221
6	1	3.13333	43.1432	25.1575	65.0558	1.71492
6	1	3.23333	44.5679	26.235	60.1181	1.69879
6	1	3.31667	45.2032	26.9161	57.9908	1.67941
6	1	3.41667	45.2689	27.1837	57.8073	1.6653
6	1	3.51667	45.0943	27.2065	57.9201	1.65748
6	1	3.6	44.7175	27.0069	58.6191	1.65578
6	1	3.7	43.7574	26.48	60.6186	1.65247
6	1	3.8	42.1745	25.6657	63.8584	1.64322
6	1	3.9	41.0938	24.9549	67.2439	1.64672
6	1	3.98333	40.9174	24.7274	69.3271	1.65474	0	0
6	1	4.08333	41.1388	24.7736	70.5695	1.66059	0	0
6	1	4.18333	41.3835	24.888	71.4229	1.66279	-0.1	0
6	1	4.26667	41.5357	24.983	71.7997	1.66256	0	0
6	1	4.36667	41.623	24.9999	71.8409	1.66493	0	0
6	1	4.46667	41.6832	24.949	71.7801	1.67074	0	0.00619592
6	1	4.55	41.7192	24.9347	71.7044	1.67314	-0.1	0.025762
6	1	4.65	41.7891	24.9859	71.7617	1.6725	0	0.0600026
6	1	4.75	41.9496	25.0892	71.7691	1.67201	0.5	0.101091
6	1	4.85	42.1086	25.2056	71.379	1.67061	1	0.13468
6	1	4.93333	42.1816	25.2723	70.8611	1.66908	1.7	0.168594
6	1	5.03333	42.2213	25.3189	70.4612	1.66758	2.3	0.225336
6	1	5.13333	42.3138	25.3835	70.5294	1.66698	3.3	0.313709
6	1	5.23333	42.4074	25.4365	70.7682	1.66719	4.6	0.422953
6	1	5.31667	42.4419	25.4832	71.0231	1.66548	7.2	0.524371
6	1	5.41667	42.4624	25.5714	71.4166	1.66054	9.8	0.588286
6	1	5.51667	42.4949	25.6703	71.8581	1.65541	12.7	0.611766
6	1	5.61667	42.5106	25.7236	72.0137	1.65259	15.3	0.610787
6	1	5.7	42.542	25.7272	72.503	1.65358	18	0.607526
6	1	5.8	42.565	25.7181	72.7735	1.65506	20.5	0.612744
6	1	5.9	42.59	25.7159	72.9078	1.65617	23.3	0.613396
6	1	6	42.6116	25.7182	73.0874	1.65687	26.1	0.605244
6	1	6.08333	42.6156	25.7191	73.188	1.65697	28.8	0.58796
6	1	6.18333	42.5951	25.7289	73.0402	1.65554	31.2	0.565459
6	1	6.28333	42.5705	25.7509	72.851	1.65317	33.5	0.552089
6	1	6.36667	42.5781	25.7634	73.0584	1.65266	36	0.541002
6	1	6.46667	42.5614	25.7745	72.7572	1.6513	38.3	0.526327
6	1	6.56667	42.5095	25.7768	72.0714	1.64914	40.7	0.512957
6	1	6.66667	42.4694	25.722	72.2094	1.6511	42.8	0.505783
6	1	6.75	42.4581	25.664	72.9055	1.65439	44.8	0.511653
6	1	6.85	42.4783	25.6621	73.167	1.65529	47.2	0.53024
6	1	6.95	42.5261	25.7078	72.9482	1.65421	49.7	0.545241
6	1	7.05	42.5527	25.7574	72.4427	1.65206	52.1	0.551111
6	1	7.13333	42.5592	25.7755	72.1622	1.65115	54.5	0.54785
6	1	7.23333	42.5912	25.7895	72.2072	1.65149	57	0.548502
6	1	7.33333	42.6336	25.8199	72.3576	1.65119	59.1	0.554698
6	1	7.41667	42.6356	25.8187	72.5476	1.65134	61.6	0.574264
6	1	7.51667	42.6136	25.7712	73.0142	1.65354	64.3	0.585352
6	1	7.61667	42.6012	25.7227	73.4722	1.65617	66.9	0.589917
6	1	7.71667	42.6264	25.7063	73.834	1.65821	69.6	0.580786
6	1	7.8	42.6216	25.7023	73.7542	1.65828	71.9	0.565459
6	1	7.9	42.6085	25.7273	73.6417	1.65616	74.6	0.549807
6	1	8	42.635	25.7633	73.8832	1.65487	76.8	0.530893
6	1	8.1	42.6582	25.7872	73.9484	1.65424	79.1	0.50937
6	1	8.18333	42.6447	25.8061	73.5145	1.6525	81.4	0.486217
6	1	8.28333	42.6373	25.7979	73.8426	1.65274	83.3	0.462085
6	1	8.38333	42.6078	25.7552	74.6785	1.65434	85.3	0.442519
6	1	8.46667	42.579	25.7492	74.87	1.65361	87.3	0.429149
6	1	8.56667	42.8216	25.9377	73.6342	1.65094	88.9	0.424584
6	1	8.66667	43.7066	26.5241	70.0411	1.64781	90.9	0.427519
6	1	8.76667	44.8546	27.2801	65.269	1.64422	92.9	0.428497
6	1	8.85	45.1502	27.4845	63.9436	1.64275	94.6	0.432084
6	1	8.95	45.2577	27.5102	64.0565	1.64512	96.6	0.430453
6	1	9.05	45.6655	27.651	63.4233	1.6515	98.5	0.426866
6	1	9.15	45.9338	27.6966	63.2635	1.65846	100.3	0.426866
6	1	9.23333	45.9162	27.6381	63.9521	1.66134	102.1	0.423279
6	1	9.33333	45.798	27.5866	64.6382	1.66015	104	0.425888
6	1	9.43333	45.6174	27.5541	64.4232	1.65556	106	0.420344
6	1	9.53333	45.4365	27.5015	64.2308	1.65215	107.7	0.416431
6	1	9.63333	45.3132	27.4584	64.4262	1.65025	109.6	0.410887
6	1	9.71667	45.1785	27.4699	63.9993	1.64465	111.4	0.403061
6	1	9.81667	45.0737	27.5013	63.3434	1.63897	113.1	0.39393
6	1	9.91667	45.0537	27.508	63.0962	1.63784	114.9	0.383169
6	1	10.0167	45.0843	27.5064	63.2013	1.63905	116.5	0.373386
6	1	10.1167	45.1054	27.5297	63.4671	1.63843	118.1	0.36719
6	1	10.2	45.1066	27.5551	63.697	1.63696	119.7	0.365233
6	1	10.3	44.9211	27.5221	63.3964	1.63218	121.1	0.371429
6	1	10.4	44.9315	27.4816	64.5608	1.63497	122.8	0.379582
6	1	10.5	45.0767	27.5723	64.7854	1.63486	124.6	0.383821
6	1	10.6	45.034	27.7296	63.4547	1.62404	126.3	0.381212
6	1	10.6833	45.1069	27.7663	63.3599	1.62452	128	0.370451
6	1	10.7833	45.2082	27.7209	65.411	1.63084	129.5	0.355124
6	1	10.8833	44.9336	27.8133	65.0535	1.61554	131.1	0.339471
6	1	10.9833	44.7413	27.8984	63.9029	1.60372	132.5	0.327079
6	1	11.0833	44.7898	27.9395	63.5463	1.6031	133.9	0.312731
6	1	11.1833	44.632	27.9981	62.2416	1.59411	135.3	0.294469
6	1	11.2667	44.4537	28.0168	61.8215	1.58668	136.7	0.27099
6	1	11.3667	44.4311	27.9995	62.2656	1.58685	137.7	0.247837
6	1	11.4667	44.3802	27.9332	62.7419	1.5888	138.7	0.23088
6	1	11.5667	44.2268	27.9705	61.6872	1.58119	139.6	0.223053
6	1	11.6667	44.1072	28.0005	60.948	1.57523	140.6	0.22501
6	1	11.75	44.0826	28.0085	61	1.5739	141.6	0.230553
6	1	11.85	44.0204	28.0719	60.5368	1.56813	142.7	0.232836
6	1	11.95	43.7464	28.0975	58.8659	1.55695	143.6	0.234141
6	1	12.05	43.5978	28.2482	57.4703	1.54339	144.6	0.236749
6	1	12.15	43.6734	28.3912	57.3124	1.53827	145.6	0.235119
6	1	12.2333	43.5159	28.4341	56.7636	1.53041	146.8	0.233815
6	1	12.3333	43.2173	28.4665	55.8773	1.51818	147.8	0.233815
6	1	12.4333	43.2977	28.4723	55.7349	1.5207	148.7	0.24001
6	1	12.5333	43.3306	28.4322	55.8175	1.524	149.8	0.259577
6	1	12.6333	43.005	28.4387	55.4516	1.5122	151	0.27686
6	1	12.7333	42.8537	28.4461	54.9651	1.50648	152.2	0.283056
6	1	12.8167	42.9563	28.5091	54.4978	1.50676	153.7	0.270664
6	1	12.9167	42.9016	28.5726	53.4527	1.5015	154.8	0.247837
6	1	13.0167	42.7701	28.6469	52.7347	1.49301	155.7	0.227945
6	1	13.1167	42.7419	28.7041	52.2273	1.48905	156.7	0.216531
6	1	13.2167	42.6653	28.7439	53.2158	1.48433	157.6	0.212618
6	1	13.3167	42.5826	28.7987	53.5402	1.47863	158.5	0
6	1	13.4167	42.5028	28.8999	52.9424	1.47069	159.5	0
6	1	13.5167	42.4776	28.9619	52.1868	1.46667	160.3	0
6	1	13.6167	42.4996	29.0004	51.511	1.46548
6	1	13.7167	42.5574	29.0528	51.3741	1.46483
6	1	13.8167	42.6014	29.174	50.0774	1.46025
6	1	13.9167	42.5565	29.1509	48.7299	1.45987
6	1	14.0167	42.5073	29.1194	47.6261	1.45976
6	1	14.1167	42.3844	29.1243	47.8455	1.45529
6	1	14.2167	42.3264	29.1304	47.9427	1.453
6	1	14.3167	42.2887	29.0769	47.7098	1.45438
6	1	14.4167	42.1932	29.1164	46.8555	1.44912
6	1	14.5167	42.1744	29.1851	46.5636	1.44507
6	1	14.6167	42.0266	29.1848	45.8501	1.44002
6	1	14.7167	41.8901	29.144	45.0871	1.43735
6	1	14.8167	41.6965	29.0841	44.7291	1.43365
6	1	14.9167	41.5705	29.1364	44.1768	1.42676
6	1	15.0167	41.5113	29.1843	44.1838	1.42238
6	1	15.1167	41.4371	29.2414	44.0102	1.41707
6	1	15.2167	41.3454	29.297	43.3184	1.41125
6	1	15.3167	41.3006	29.3948	42.1072	1.40503
6	1	15.4167	41.3761	29.4681	42.2889	1.4041
6	1	15.5167	41.4288	29.5586	42.5382	1.40158
6	1	15.6167	41.3557	29.6549	41.7438	1.39457
6	1	15.7167	41.3485	29.6916	41.9897	1.3926
6	1	15.8167	41.3087	29.7071	42.2649	1.39053
6	1	15.9167	41.2198	29.6499	41.7462	1.39022
6	2	0	31.42	20.7787	80.9254	1.51213
6	2	0.116667	31.221	20.6388	82.1552	1.51273
6	2	0.316667	31.0103	20.5181	81.4543	1.51137
6	2	0.416667	30.9461	20.4894	80.4048	1.51035
6	2	0.516667	30.9798	20.5024	80.1661	1.51103
6	2	0.6	30.9957	20.5079	80.3964	1.5114
6	2	0.7	31.0222	20.5465	80.5385	1.50985
6	2	0.8	31.0648	20.6185	80.4692	1.50664
6	2	1.01667	31.1424	20.6822	80.6572	1.50576
6	2	1.11667	31.2372	20.7145	81.0817	1.50799
6	2	1.2	31.29	20.7181	80.9359	1.51028
6	2	1.3	31.2873	20.7018	79.8527	1.51133
6	2	1.4	31.2479	20.6829	78.4004	1.51081
6	2	1.48333	31.2137	20.664	77.9834	1.51053
6	2	1.58333	31.175	20.6478	78.3504	1.50985
6	2	1.68333	31.1515	20.6396	78.4293	1.50931
6	2	1.78333	31.1402	20.6408	77.9296	1.50868
6	2	1.86667	31.1542	20.644	78.1088	1.50911
6	2	1.96667	31.1892	20.6376	78.9214	1.51128
6	2	2.06667	31.216	20.6205	79.4758	1.51383
6	2	2.15	31.2258	20.5926	79.9111	1.51636
6	2	2.25	31.2163	20.5478	79.9281	1.5192
6	2	2.35	31.2207	20.5407	80.0143	1.51995
6	2	2.43333	31.2328	20.5672	80.2539	1.51857
6	2	2.53333	31.2589	20.5829	80.8104	1.51868
6	2	2.63333	31.2756	20.5783	80.798	1.51984
6	2	2.73333	31.2642	20.5552	79.9408	1.52099
6	2	2.81667	31.2319	20.5591	78.9323	1.51912
6	2	2.91667	31.2318	20.5977	78.4145	1.51628
6	2	3.01667	31.2747	20.6355	78.5818	1.51558
6	2	3.1	31.2901	20.6497	78.7145	1.51528
6	2	3.2	31.2604	20.6561	77.7692	1.51337
6	2	3.3	31.2004	20.6436	76.6862	1.51138
6	2	3.4	31.1757	20.6101	76.9139	1.51264
6	2	3.48333	31.192	20.566	78.181	1.51668
6	2	3.58333	31.1959	20.5396	78.9807	1.51882
6	2	3.68333	31.124	20.4971	78.5083	1.51846
6	2	3.76667	30.9744	20.4291	76.4476	1.51619
6	2	3.86667	30.9136	20.3992	74.5471	1.51543
6	2	3.96667	30.9495	20.4059	73.9449	1.51669
6	2	4.05	31.0561	20.4827	74.5223	1.51621
6	2	4.15	31.2686	20.6467	75.3127	1.51446	0	0
6	2	4.25	31.4289	20.7935	75.4898	1.51148	0.1	0
6	2	4.33333	31.4499	20.8409	75.4416	1.50905	0.1	0.0046249
6	2	4.43333	31.3989	20.8543	75.1543	1.50563	0.1	0.00385408
6	2	4.53333	31.3654	20.8638	74.813	1.50334	0.2	0.00346867
6	2	4.63333	31.3871	20.8602	75.1462	1.50464	0.2	0.00423949
6	2	4.71667	31.4079	20.8552	75.4669	1.506	0.2	0.00154163
6	2	4.81667	31.4332	20.8608	75.6672	1.50681	0.2	-0.00231245
6	2	4.91667	31.4797	20.8695	75.8429	1.5084	0.2	-0.0046249
6	2	5	31.5088	20.8895	75.5655	1.50836	0.1	-0.00346867
6	2	5.1	31.54	20.906	75.5977	1.50866	0.1	-0.00115622
6	2	5.2	31.5451	20.9299	75.0194	1.50718	0.1	0.00154163
6	2	5.3	31.5255	20.9577	73.9676	1.50425	0.2	0.00154163
6	2	5.38333	31.5036	20.9485	73.7858	1.50386	0.1	0.00308326
6	2	5.48333	31.4867	20.9031	74.3481	1.50632	0.2	0.00154163
6	2	5.58333	31.5271	20.8488	75.728	1.51218	0.2	0.000770816
6	2	5.66667	31.5801	20.8312	76.451	1.516	0.2	-0.000770816
6	2	5.76667	31.5691	20.8614	75.6387	1.51328	0.1	-0.000385408
6	2	5.86667	31.5484	20.8816	74.7713	1.51082	0.2	0.00192704
6	2	5.95	31.5969	20.8572	75.359	1.51492	0.2	0.00269786
6	2	6.05	31.6256	20.8502	75.4338	1.5168	0.2	0.00231245
6	2	6.15	31.5999	20.8763	74.4501	1.51367	0.2	-0.00115622
6	2	6.25	31.5609	20.8967	73.4279	1.51033	0.2	-0.00115622
6	2	6.33333	31.5538	20.9021	73.0898	1.5096	0.2	-0.00154163
6	2	6.43333	31.5873	20.9274	73.2493	1.50938	0.1	0.00115622
6	2	6.53333	31.6423	20.9752	73.7252	1.50856	0.2	0.00693735
6	2	6.61667	31.6731	21.0267	73.9318	1.50633	0.2	0.0177288
6	2	6.71667	31.7151	21.0586	74.5145	1.50604	0.2	0.0350721
6	2	6.81667	31.7758	21.0554	75.326	1.50916	0.5	0.056655
6	2	6.9	31.7816	21.0318	74.9311	1.51112	0.7	0.0701443
6	2	7	31.7449	21.0111	73.2669	1.51086	1	0.077467
6	2	7.1	31.7135	20.9925	71.7348	1.51071	1.4	0.0739983
6	2	7.18333	31.696	20.9708	71.2739	1.51143	1.6	0.0686026
6	2	7.28333	31.6872	20.9481	71.7162	1.51265	1.9	0.0647486
6	2	7.38333	31.73	20.9459	72.8926	1.51485	2	0.0593528
6	2	7.48333	31.7995	20.9647	73.8608	1.51681	2.4	0.0574258
6	2	7.56667	31.8258	20.9995	73.6267	1.51555	2.4	0.0528009
6	2	7.66667	31.8311	21.0106	73.1301	1.515	2.7	0.0493322
6	2	7.76667	31.8349	20.9755	73.2909	1.51772	2.9	0.0439365
6	2	7.86667	31.8258	20.9222	73.9688	1.52115	3	0.0393116
6	2	7.95	31.7693	20.8959	74.1237	1.52036	3.1	0.0454782
6	2	8.05	31.6879	20.9253	73.6908	1.51433	3.2	0.0524155
6	2	8.15	31.6394	20.9819	72.9051	1.50794	3.5	0.0597382
6	2	8.23333	31.6372	21.0344	72.5355	1.50407	3.9	0.0539571
6	2	8.33333	31.6678	21.058	72.9835	1.50384	4	0.0408533
6	2	8.43333	31.727	21.0508	73.9996	1.50716	4	0.0346867
6	2	8.53333	31.7848	21.0279	74.7064	1.51155	4.3	0.0331451
6	2	8.61667	31.8214	21.0209	74.6189	1.5138	4.2	0.0354575
6	2	8.71667	31.8267	21.0238	73.9118	1.51384	4.5	0.0346867
6	2	8.81667	31.8294	21.0235	73.3643	1.51399	4.6	0.0312181
6	2	8.9	31.8278	21.036	73.017	1.51301	4.6	0.0454782
6	2	9	31.8514	21.0499	73.3817	1.51314	4.8	0.0928833
6	2	9.1	31.9189	21.067	74.7211	1.51511	4.8	0.166496
6	2	9.2	31.9119	21.0558	76.9377	1.51558	5.8	0.251286
6	2	9.28333	31.6071	20.943	79.3128	1.5092	7.3	0.302545
6	2	9.43333	31.1037	20.7844	81.4238	1.49649	8.5	0.316805
6	2	9.53333	30.8975	20.7671	82.0917	1.48781	9.7	0.301004
6	2	9.61667	30.9457	20.8742	81.3006	1.48249	10.7	0.274411
6	2	9.71667	31.0655	20.9758	81.192	1.48101	11.5	0.25514
6	2	9.81667	31.4325	21.1657	83.365	1.48507	12.5	0.238953
6	2	9.91667	31.6111	21.2268	84.3545	1.48921	13.3	0.223537
6	2	10	31.5891	21.2268	84.5637	1.48817	14.2	0.205808
6	2	10.1	31.5993	21.2127	85.9058	1.48964	15.1	0.182683
6	2	10.2	31.5961	21.2237	85.3327	1.48872	15.6	0.161871
6	2	10.3	31.5004	21.1912	83.1214	1.48649	16	0.149924
6	2	10.3833	31.6411	21.1788	83.5111	1.494	16.6	0.144143
6	2	10.4833	31.6245	21.1602	83.4382	1.49453	17.2	0.148382
6	2	10.5833	31.6106	21.1383	83.3801	1.49542	17.8	0.156861
6	2	10.6833	31.6688	21.1151	83.6944	1.49982	18.3	0.16958
6	2	10.7833	31.6414	21.1818	82.2095	1.4938	19	0.181527
6	2	10.8667	31.5179	21.2249	80.2295	1.48495	19.7	0.182683
6	2	10.9667	31.4749	21.2165	79.9568	1.48351	20.3	0.174975
6	2	11.0667	31.5484	21.194	81.2112	1.48855	21.1	0.159174
6	2	11.1667	31.5473	21.2186	80.3221	1.48678	21.6	0.14183
6	2	11.25	31.5931	21.2186	81.476	1.48893	22	0.127955
6	2	11.35	31.5292	21.2019	81.3999	1.48709	22.6	0.11832
6	2	11.45	31.5265	21.186	81.2267	1.48808	23	0.1083
6	2	11.55	31.4737	21.1634	80.0725	1.48718	23.2	0.10406
6	2	11.6333	31.3713	21.1512	77.3678	1.48319	23.6	0.104446
6	2	11.7333	31.3586	21.156	76.4785	1.48226	24.1	0.102133
6	2	11.8333	31.3684	21.1043	75.4276	1.48635	24.4	0.0990499
6	2	11.9333	31.4654	21.0875	76.844	1.49213	24.9	0.0894147
6	2	12.0333	31.4859	20.9852	78.2101	1.50039	25	0.087873
6	2	12.1167	31.4972	20.9885	78.4552	1.50068	25.4	0.101748
6	2	12.2167	31.5865	21.0033	78.7464	1.50388	25.8	0.123716
6	2	12.3167	31.5403	21.0592	77.1471	1.4977	26.1	0.158017
6	2	12.4167	31.4824	21.0878	75.747	1.49292	27.1	0.173819
6	2	12.5167	31.5336	21.0707	76.2948	1.49656	27.7	0.166496
6	2	12.6	31.6234	21.0717	77.1299	1.50075	28.4	0.141445
6	2	12.7	31.7232	21.0625	78.7492	1.50614	28.8	0.12256
6	2	12.8	31.7193	21.0915	78.5054	1.50389	29	0.111768
6	2	12.9	31.6538	21.1051	76.8298	1.49982	29.7	0.115237
6	2	13	31.6295	21.113	76.0049	1.49811	30.1	0.10406
6	2	13.0833	31.695	21.1373	75.7369	1.49948	30.4	0.0959666
6	2	13.1833	31.7599	21.1495	76.5653	1.50168	30.8	0.0847898
6	2	13.2833	31.78	21.1347	77.6776	1.50369	31	0.0828627
6	2	13.3833	31.7226	21.1272	76.8022	1.50151	31.2	0.0874876
6	2	13.4833	31.6073	21.1434	74.8258	1.4949	31.6	0.094425
6	2	13.5833	31.5995	21.0752	75.0782	1.49937	32.1	0.0928833
6	2	13.6833	31.563	21.0979	73.8914	1.49603	32.4	0.0871022
6	2	13.7833	31.452	21.0508	73.8262	1.4941	32.6	0.0743838
6	2	13.8833	31.3436	21.039	74.1329	1.48979	32.9	0.0678318
6	2	13.9833	31.3754	21.0774	74.3538	1.48858	33.1	0.068988
6	2	14.0833	31.4058	21.0953	73.9478	1.48876	33.3	0.0751546
6	2	14.1833	31.4897	21.0915	75.3419	1.49301	33.7	0.0824773
6	2	14.2833	31.5431	21.1051	76.308	1.49457	33.9	0.0793941
6	2	14.3833	31.5832	21.1146	76.8201	1.4958	34.3	0.0739983
6	2	14.4833	31.6281	21.1146	77.3205	1.49792	34.5	0.0666756
6	2	14.5833	31.599	21.1279	76.0949	1.49561	34.8	0.0643631
6	2	14.6833	31.6853	21.1143	77.3276	1.50066	35	0.0620507
6	2	14.7833	31.7199	21.0945	77.7598	1.5037	35.2	0.0562696
6	2	14.8833	31.7634	21.0776	78.5815	1.50697	35.4	0.050103
6	2	14.9833	31.7472	21.0997	78.1605	1.50463	35.7	0.0466344
6	2	15.0833	31.7729	21.108	78.4857	1.50525	35.8	0
6	2	15.1833	31.6953	21.1072	76.3392	1.50163	36	0
6	2	15.2833	31.6947	21.0932	75.9277	1.5026	36.1	0
6	2	15.3833	31.7631	21.0717	76.9823	1.50738
6	2	15.4833	31.605	20.9615	76.1655	1.50777
6	2	15.5833	31.1143	20.583	74.3518	1.51165
6	2	15.6833	30.9744	20.3955	73.6361	1.51869
6	2	15.7833	31.0344	20.3935	73.6446	1.52178
6	2	15.8833	31.1129	20.4034	73.6988	1.52488
6	2	15.9833	31.231	20.364	75.378	1.53364
6	2	16.0833	31.2196	20.3212	75.1473	1.5363
6	2	16.1833	31.27	20.2131	75.7426	1.54701
6	2	16.2833	31.2948	20.1749	75.4568	1.55117
6	2	16.3833	31.4117	20.1687	77.7908	1.55745
[truncated: 8,910 more rows]

## Sheet: membrane capacitance
Participant ID	Change in membrane capacitance	Milk volume	Breast fullness	% Available milk removed
1	0.05	14	0.4	14
2	0.1	21	0.9	30
3	0.04	14	0.8	15
4	0.6	108	1	45
5	0.06	36	0.5	38
6	0.6	158	1	53
7	0.6	108	0.3	100
8	0.7	92	1	59
9	0.3	63	0.8	46
10	0.06	4	0.8	2
11	0.4	187	1	80
12	0.2	48	0.3	70
13	0.3	64	0.5	75
14	0.4	70	1	46
15	0.6	261	0.6	100
16	0.7	130	1	75
17	0.6	98	0.6	56
18	0.3	61	0.3	96
19	0.3	85	0.8	44
20	0.5	97	0.5	61
21	0.6	84	0.6	100
22	0.6	57	0.6	75
23	0.4	85	0.8	61
24	0.6	113	1	73
25	0.5	110	1	68
26	0.4	31	0.6	43
27	0.6	116	0.5	84
28	0.4	55	1	51
29	0.05	26	1	17
30	0.4	57	0.7	46
